# Supplementary material for: ON–OFF nanopores for optical control of transmembrane ionic communication
Source: Nat Nanotechnol. 2025 Jan 21;20(3):432–40. doi: 10.1038/s41565-024-01823-x (PMC11919769; doi:10.1038/s41565-024-01823-x)
Supplement: Supplementary file 2 — Source data for the UV–vis spectra of Br-pzMe. [file 41565_2024_1823_MOESM2_ESM.xlsx]

## Sheet: Fig. 1d
wavelength (nm)	365 nm (M-1 cm-1)	530 nm (M-1 cm-1)		UV/Vis spectra of Br-pzMe
620	-5.89054	-18.7583
619.8	-5.92825	-18.2926
619.6	-5.27174	-18.4885
619.4	-5.76577	-18.1758
619.2	-5.73167	-18.0132
619	-5.419	-17.8494
618.8	-5.68233	-17.4844
618.6	-6.16548	-17.726
618.4	-6.33305	-17.66
618.2	-6.05231	-17.6186
618	-6.82635	-18.4021
617.8	-5.78172	-17.4663
617.6	-5.72006	-17.6426
617.4	-5.77519	-17.0717
617.2	-5.60254	-17.4235
617	-5.52057	-17.7928
616.8	-5.39361	-17.8849
616.6	-5.38346	-17.5418
616.4	-5.2507	-16.8489
616.2	-5.49083	-16.9767
616	-5.65042	-16.8591
615.8	-5.68596	-16.9005
615.6	-6.33087	-17.2813
615.4	-6.00443	-16.788
615.2	-6.47741	-17.01
615	-6.48104	-16.9672
614.8	-6.91703	-17.3988
614.6	-6.94967	-17.3336
614.4	-7.35301	-17.8029
614.2	-7.59604	-17.6477
614	-7.18834	-17.4837
613.8	-7.56992	-17.2682
613.6	-7.10855	-17.2697
613.4	-7.57862	-17.1892
613.2	-7.27466	-17.4481
613	-7.69542	-17.4301
612.8	-7.45385	-17.3771
612.6	-7.23767	-17.5678
612.4	-6.7966	-17.5577
612.2	-6.61815	-17.4822
612	-6.79805	-17.549
611.8	-6.98304	-17.6731
611.6	-7.02585	-17.5693
611.4	-7.26306	-17.8225
611.2	-7.40017	-17.9901
611	-7.75128	-17.7674
610.8	-8.00735	-18.0452
610.6	-7.90145	-17.5258
610.4	-7.79553	-17.5142
610.2	-7.79263	-17.2944
610	-7.46981	-17.0616
609.8	-7.71065	-17.1544
609.6	-7.00263	-16.5661
609.4	-6.785	-16.5197
609.2	-6.27357	-16.3332
609	-6.54996	-16.7924
608.8	-6.26123	-16.6618
608.6	-6.12267	-17.0927
608.4	-6.26341	-17.1391
608.2	-6.73567	-17.0688
608	-6.6254	-17.5671
607.8	-7.4096	-17.9429
607.6	-8.09513	-17.9806
607.4	-8.45495	-17.9219
607.2	-8.58262	-17.969
607	-8.80606	-17.4555
606.8	-8.62978	-17.5127
606.6	-7.64319	-17.3691
606.4	-7.71936	-16.8657
606.2	-7.64609	-16.8823
606	-6.90905	-16.27
605.8	-7.23187	-16.8272
605.6	-6.97361	-16.4615
605.4	-7.03817	-17.01
605.2	-7.05268	-16.8583
605	-7.80859	-17.0354
604.8	-7.6178	-16.8533
604.6	-7.31311	-16.6742
604.4	-7.25798	-16.664
604.2	-6.79008	-16.1004
604	-6.92645	-16.0264
603.8	-7.12886	-15.9131
603.6	-7.20865	-15.5141
603.4	-6.68344	-15.2073
603.2	-7.1702	-15.425
603	-7.14118	-15.6259
602.8	-7.30586	-15.734
602.6	-7.24129	-16.1387
602.4	-7.91014	-16.4376
602.2	-7.40525	-16.022
602	-7.5663	-16.3158
601.8	-7.47706	-16.458
601.6	-7.67873	-16.5007
601.4	-7.28192	-16.1947
601.2	-7.64537	-16.0866
601	-7.01497	-15.4881
600.8	-7.10927	-15.3683
600.6	-6.80313	-15.4982
600.4	-7.23767	-15.5148
600.2	-7.29643	-15.6187
600	-7.61635	-15.2784
599.8	-7.24129	-15.0267
599.6	-7.31167	-15.1072
599.4	-7.35229	-15.2022
599.2	-7.46401	-15.0543
599	-7.42339	-15.38
598.8	-7.48432	-15.5106
598.6	-7.31094	-15.8573
598.4	-7.60475	-15.9849
598.2	-8.06176	-16.3121
598	-8.19307	-16.0923
597.8	-7.77885	-16.0945
597.6	-7.70702	-16.4232
597.4	-7.64609	-16.3534
597.2	-7.40742	-16.1831
597	-7.00626	-15.7296
596.8	-7.20575	-16.0118
596.6	-6.86843	-16.1402
596.4	-6.54488	-15.7564
596.2	-6.6682	-15.7362
596	-6.53908	-15.4931
595.8	-6.40705	-15.3371
595.6	-6.51586	-15.2007
595.4	-6.85972	-15.4881
595.2	-6.4397	-15.6693
595	-6.44259	-15.3001
594.8	-6.55794	-15.5701
594.6	-6.69504	-15.6091
594.4	-6.40342	-15.8813
594.2	-6.93734	-16.08
594	-6.52965	-15.5635
593.8	-6.50135	-15.1007
593.6	-6.24164	-14.0473
593.4	-6.28662	-14.1612
593.2	-5.95801	-13.8594
593	-6.40125	-14.1336
592.8	-6.25978	-13.6578
592.6	-6.21335	-13.8464
592.4	-5.81727	-13.6477
592.2	-5.95219	-13.8174
592	-5.4531	-13.6607
591.8	-5.65549	-13.8007
591.6	-5.68161	-14.1649
591.4	-5.72296	-14.022
591.2	-5.16437	-13.7659
591	-5.28189	-13.4147
590.8	-5.33122	-13.528
590.6	-5.28408	-13.24
590.4	-5.09764	-13.3393
590.2	-5.54014	-13.636
590	-5.27972	-13.3995
589.8	-5.67	-13.4234
589.6	-5.45601	-13.3256
589.4	-6.04288	-13.599
589.2	-5.8753	-13.6578
589	-6.07479	-13.7224
588.8	-6.14299	-14.1336
588.6	-6.01966	-13.6447
588.4	-5.75198	-13.8907
588.2	-5.75778	-13.7622
588	-6.19304	-14.2026
587.8	-5.93116	-13.9922
587.6	-5.87748	-14.4383
587.4	-5.99209	-14.4557
587.2	-6.02402	-14.5726
587	-5.8782	-13.8449
586.8	-6.10164	-13.9255
586.6	-5.86877	-13.718
586.4	-6.21916	-14.0016
586.2	-6.03128	-13.7557
586	-6.33305	-13.7499
585.8	-6.41865	-13.4532
585.6	-5.99935	-13.2812
585.4	-6.05448	-13.7622
585.2	-6.25398	-14.0263
585	-5.92536	-13.7572
584.8	-5.60979	-13.8348
584.6	-5.46253	-13.504
584.4	-5.00406	-13.5206
584.2	-4.32359	-13.0542
584	-4.81036	-13.0557
583.8	-4.08855	-12.6886
583.6	-4.37075	-12.6981
583.4	-3.9928	-12.2156
583.2	-4.10161	-11.8783
583	-3.62283	-11.5061
582.8	-4.50423	-11.5388
582.6	-3.95218	-11.3313
582.4	-3.82304	-11.6556
582.2	-3.65257	-11.3908
582	-3.26156	-11.1985
581.8	-3.13026	-11.4423
581.6	-3.26519	-11.6432
581.4	-3.03957	-11.6164
581.2	-2.41933	-11.657
581	-2.67976	-11.8181
580.8	-2.54193	-11.3509
580.6	-2.87563	-11.5939
580.4	-3.29565	-11.6643
580.2	-2.53105	-11.1253
580	-2.26626	-10.5587
579.8	-1.50891	-10.6262
579.6	-1.77659	-10.1742
579.4	-1.47698	-10.1989
579.2	-2.22273	-10.8786
579	-1.45885	-10.9903
578.8	-1.24195	-10.8344
578.6	-2.008	-11.5772
578.4	-2.0138	-11.4227
578.2	-2.31414	-11.8398
578	-2.06967	-11.6599
577.8	-2.14294	-12.1938
577.6	-1.46755	-11.4568
577.4	-1.55244	-11.3183
577.2	-1.21583	-10.468
577	-0.89591	-10.3861
576.8	-0.42293	-10.418
576.6	-0.46936	-10.7321
576.4	-0.27349	-10.283
576.2	-0.01741	-10.1184
576	0.14654	-9.83182
575.8	0.42873	-9.72809
575.6	1.08308	-9.56124
575.4	1.2122	-9.88406
575.2	1.50891	-9.30516
575	1.93401	-9.21376
574.8	2.43384	-8.85249
574.6	2.6696	-9.2522
574.4	3.25286	-8.55361
574.2	3.3399	-8.88877
574	3.56407	-8.7531
573.8	3.24343	-9.32619
573.6	3.6961	-9.20795
573.4	3.81507	-9.34578
573.2	4.27934	-9.33708
573	4.56952	-9.27324
572.8	4.57242	-9.81659
572.6	4.67833	-9.9138
572.4	4.95399	-9.94354
572.2	5.86804	-9.26454
572	6.62686	-8.65372
571.8	6.72552	-8.4564
571.6	7.02657	-8.12126
571.4	6.94967	-7.57862
571.2	7.96384	-6.96781
571	7.8804	-7.08823
570.8	8.30261	-6.76469
570.6	8.48469	-6.50426
570.4	8.45567	-7.10855
570.2	8.73497	-6.70085
570	9.14049	-7.27612
569.8	9.53657	-7.19995
569.6	9.72736	-7.5663
569.4	10.1118	-7.12015
569.2	10.2228	-7.4611
569	10.3534	-7.44079
568.8	10.2025	-7.89274
568.6	10.5275	-7.62795
568.4	10.8561	-8.05451
568.2	11.0317	-7.85139
568	11.2116	-8.01897
567.8	11.6694	-7.46981
567.6	11.681	-7.58442
567.4	11.9385	-7.30876
567.2	12.1409	-7.33778
567	12.2635	-6.94677
566.8	12.1409	-6.79443
566.6	12.7401	-6.31854
566.4	12.4427	-6.92719
566.2	12.4673	-6.94677
566	12.6661	-7.52857
565.8	12.7336	-7.14118
565.6	13.2304	-7.20285
565.4	14.0053	-6.77411
565.2	14.18	-7.02077
565	14.3535	-6.81547
564.8	15.1754	-6.75598
564.6	15.6382	-5.92245
564.4	16.8351	-5.63736
564.2	17.972	-4.76538
564	18.0663	-4.74507
563.8	18.2382	-4.65657
563.6	18.664	-4.71896
563.4	18.9164	-5.07442
563.2	19.1442	-4.89742
563	19.5556	-5.49372
562.8	19.446	-5.5757
562.6	19.4852	-5.91956
562.4	20.0402	-5.93696
562.2	20.3746	-5.5641
562	20.8453	-5.61704
561.8	20.8759	-4.93876
561.6	21.1537	-4.67399
561.4	21.5323	-4.6689
561.2	22.2034	-4.74217
561	22.6734	-4.98592
560.8	23.0028	-4.68631
560.6	23.3575	-5.17671
560.4	23.8306	-4.64859
560.2	24.4856	-5.02074
560	24.6786	-5.18831
559.8	25.3757	-5.06499
559.6	25.3105	-4.63989
559.4	25.4374	-4.77482
559.2	26.3341	-4.33375
559	27.0022	-4.10452
558.8	27.3736	-3.68739
558.6	28.1875	-3.29783
558.4	28.9384	-2.94527
558.2	28.6663	-3.16217
558	29.4113	-2.7864
557.8	30.086	-2.71893
557.6	30.6598	-2.49043
557.4	31.058	-2.69282
557.2	31.56	-2.23724
557	31.8299	-3.3798
556.8	31.5607	-2.84806
556.6	32.575	-2.84806
556.4	32.8318	-2.40191
556.2	33.3237	-2.51943
556	33.1212	-2.19082
555.8	33.6043	-2.40482
555.6	33.9301	-2.10521
555.4	34.2827	-1.74104
555.2	35.4179	-1.53865
555	35.6175	-1.55025
554.8	36.0055	-1.63586
554.6	36.5301	-1.46829
554.4	36.8253	-1.4944
554.2	37.1271	-1.27169
554	37.5138	-1.42476
553.8	38.6215	-0.68989
553.6	38.9697	-0.11752
553.4	40.1674	0.44106
553.2	40.8391	0.71891
553	41.5261	0.55206
552.8	42.459	0.91042
552.6	43.4775	1.02504
552.4	44.3604	1.65907
552.2	45.0452	1.71783
552	45.4667	1.76716
551.8	45.9099	1.66197
551.6	46.5519	1.93764
551.4	47.0017	2.39322
551.2	47.5698	2.19952
551	48.0637	1.94707
550.8	48.4794	1.75265
550.6	48.8545	1.61772
550.4	49.5995	1.41822
550.2	50.9909	2.14076
550	51.1171	1.88758
549.8	51.9811	2.26916
549.6	52.2532	2.11755
549.4	53.0547	2.84878
549.2	53.4915	2.51074
549	54.0478	2.89449
548.8	54.8908	2.95905
548.6	54.42	2.50492
548.4	55.4653	2.61592
548.2	55.5742	2.4926
548	56.14	3.12155
547.8	56.3236	3.06496
547.6	57.3529	3.33193
547.4	58.0871	3.33193
547.2	59.1498	3.60977
547	60.3765	4.64423
546.8	61.0781	4.73709
546.6	62.0291	5.11723
546.4	63.4284	4.70735
546.2	63.7411	5.12883
546	64.4121	5.02945
545.8	65.2849	5.46107
545.6	65.3856	5.06934
545.4	65.7506	4.78208
545.2	66.5573	4.51075
545	66.9505	4.60072
544.8	67.1499	4.77337
544.6	68.0676	4.81108
544.4	68.8206	5.00695
544.2	68.8395	4.56227
544	70.278	4.56154
543.8	70.7669	4.38816
543.6	72.1808	4.97432
543.4	73.2219	5.09764
543.2	74.82	4.94022
543	75.4315	5.20065
542.8	76.7619	5.21878
542.6	77.3335	5.71135
542.4	78.3216	6.1263
542.2	78.7852	6.33087
542	79.2073	6.246
541.8	79.4482	6.03634
541.6	80.112	6.79443
541.4	81.0631	6.6566
541.2	81.9169	7.14554
541	83.0884	7.26597
540.8	83.8785	7.58733
540.6	85.3286	7.79553
540.4	86.7113	8.12415
540.2	87.7153	8.32945
540	88.8978	8.35919
539.8	89.7174	8.51879
539.6	90.5932	8.44915
539.4	91.7509	8.47526
539.2	92.95	8.9156
539	93.8569	8.84088
538.8	94.7752	9.16951
538.6	95.9308	9.51699
538.4	96.7898	9.84489
538.2	97.7503	10.0226
538	98.8094	10.4122
537.8	99.672	10.4963
537.6	100.224	10.2468
537.4	100.703	10.204
537.2	101.39	9.83182
537	102.981	9.82385
536.8	103.615	9.49232
536.6	105.164	9.54819
536.4	105.987	9.5859
536.2	107.632	9.75348
536	108.848	9.53294
535.8	110.989	9.87898
535.6	111.822	10.13
535.4	113.779	10.5486
535.2	114.513	10.4484
535	116.263	10.8844
534.8	117.142	11.1717
534.6	118.62	11.8732
534.4	119.254	12.4412
534.2	120.496	12.92
534	121.503	13.1079
533.8	122.722	13.5337
533.6	123.964	13.3074
533.4	125.046	13.1457
533.2	126.309	13.0774
533	127.713	12.7386
532.8	129.069	12.9584
532.6	130.707	13.0216
532.4	131.957	13.0695
532.2	133.197	12.8207
532	134.797	13.8624
531.8	137.072	14.6871
531.6	138.042	14.6582
531.4	139.631	15.2226
531.2	141.389	15.4822
531	142.488	15.5352
530.8	143.729	15.6629
530.6	145.594	15.7732
530.4	146.848	15.8377
530.2	147.572	15.5743
530	149.503	15.9183
529.8	151.058	16.0785
529.6	152.061	16.0836
529.4	153.926	16.2707
529.2	156.319	17.1399
529	157.439	17.8914
528.8	159.807	18.5726
528.6	161.55	18.3419
528.4	164.814	19.0724
528.2	165.117	19.2008
528	169.062	19.5048
527.8	170.341	19.3865
527.6	172.285	19.7071
527.4	173.861	19.5316
527.2	176.172	20.1656
527	177.118	20.3078
526.8	177.629	20.9035
526.6	180.184	20.7206
526.4	180.665	21.5106
526.2	182.541	21.7065
526	184.398	22.2622
525.8	186.197	22.1599
525.6	187.842	22.2687
525.4	190.546	23.0362
525.2	193.208	23.3082
525	194.861	23.9648
524.8	197.346	24.2506
524.6	199.021	24.6713
524.4	201.216	25.2597
524.2	202.461	25.8458
524	205.197	26.4531
523.8	206.643	26.8092
523.6	209.096	27.6391
523.4	210.83	27.399
523.2	213.59	28.1157
523	215.742	28.786
522.8	218.631	29.1588
522.6	220.667	29.28
522.4	222.565	29.523
522.2	224.454	29.6486
522	226.713	29.2706
521.8	229.165	30.2848
521.6	230.985	30.2108
521.4	232.965	30.868
521.2	234.714	30.6358
521	237.427	31.9062
520.8	239.786	31.7371
520.6	242.262	32.2013
520.4	243.942	32.0098
520.2	246.502	32.6026
520	248.754	33.0574
519.8	251.665	33.8293
519.6	254.009	33.8619
519.4	256.46	34.0897
519.2	258.785	34.8702
519	262.299	36.4437
518.8	265.221	37.0893
518.6	268.025	37.7255
518.4	271.009	38.3654
518.2	273.919	39.1872
518	276.143	39.7792
517.8	279.485	40.6513
517.6	281.645	40.3922
517.4	284.294	40.6506
517.2	286.368	41.4006
517	289.516	42.3117
516.8	290.754	42.0252
516.6	294.29	42.5518
516.4	296.904	42.8275
516.2	299.633	43.6517
516	302.112	44.3989
515.8	305.182	45.1286
515.6	307.578	45.1301
515.4	311.098	45.9606
515.2	313.924	46.544
515	316.557	47.2251
514.8	318.977	47.862
514.6	322.856	48.5004
514.4	326.106	49.2084
514.2	329.266	49.8984
514	332.841	50.7536
513.8	335.575	51.0786
513.6	338.751	52.0659
513.4	342.384	52.6347
513.2	345.67	53.1483
513	348.561	54.0653
512.8	351.573	54.5984
512.6	355.047	54.1734
512.4	358.256	55.1026
512.2	361.932	56.0319
512	365.447	56.8778
511.8	368.813	57.4973
511.6	373.111	59.5749
511.4	377.177	59.5219
511.2	381.187	60.4448
511	385.188	62.2728
510.8	388.63	63.1956
510.6	391.758	63.3487
510.4	394.997	63.8891
510.2	398.319	64.3497
510	401.812	64.7205
509.8	404.655	65.2906
509.6	408.109	66.8816
509.4	410.729	66.9788
509.2	414.764	68.2149
509	418.703	68.9664
508.8	423.613	70.9439
508.6	426.602	71.4053
508.4	430.879	73.0738
508.2	434.925	73.8522
508	439.366	75.0535
507.8	443.193	75.8479
507.6	447.056	77.5469
507.4	450.188	78.3107
507.2	454.317	79.0195
507	458.286	79.8183
506.8	462.284	80.7823
506.6	465.562	81.3256
506.4	469.927	82.9775
506.2	473.758	84.054
506	478.311	84.9738
505.8	482.509	85.9227
505.6	487.006	87.7052
505.4	491.602	89.0639
505.2	495.959	90.1847
505	499.999	91.3143
504.8	504.546	91.9838
504.6	508.579	93.2518
504.4	513.707	94.3734
504.2	517.989	95.6349
504	522.759	96.5112
503.8	526.522	96.9421
503.6	531.654	98.1326
503.4	536.522	99.7996
503.2	541.373	101.009
503	546.403	102.404
502.8	550.935	103.739
502.6	555.426	104.873
502.4	560	105.703
502.2	565.092	107.821
502	569.399	108.49
501.8	574.598	110.112
501.6	579.359	110.807
501.4	584.543	112.626
501.2	588.804	113.434
501	593.922	115.21
500.8	598.844	116.272
500.6	603.781	117.598
500.4	608.819	119.019
500.2	614.033	121.169
500	618.437	122.425
499.8	623.646	124.146
499.6	628.537	125.008
499.4	634.404	127.018
499.2	639.512	128.269
499	645.684	130.767
498.8	650.792	131.879
498.6	656.104	132.665
498.4	661.606	134.009
498.2	667.145	135.79
498	672.729	137.191
497.8	678.513	139.299
497.6	683.185	140.387
497.4	688.727	142.134
497.2	694.592	143.108
497	700.336	145.891
496.8	705.561	146.891
496.6	711.298	148.575
496.4	716.424	149.739
496.2	722.355	151.467
496	727.907	152.86
495.8	733.679	154.498
495.6	738.411	156.464
495.4	744.376	157.947
495.2	750.11	159.759
495	756.125	161.44
494.8	762.131	163.47
494.6	767.892	165.05
494.4	774.138	167.077
494.2	780.375	168.732
494	786.698	170.96
493.8	792.96	172.443
493.6	799.393	175.022
493.4	805.518	176.774
493.2	811.211	178.404
493	817.046	179.846
492.8	823.187	182.116
492.6	829.37	184.387
492.4	835.354	186.507
492.2	841.533	188.256
492	847.668	190.271
491.8	854.102	192.253
491.6	861.054	195.036
491.4	867.251	196.65
491.2	874.708	199.151
491	880.979	200.555
490.8	887.653	203.125
490.6	893.552	204.969
490.4	900.532	207.773
490.2	906.662	209.309
490	913.046	211.889
489.8	919.44	213.986
489.6	925.191	216.917
489.4	931.49	219.024
489.2	939.039	221.655
489	945.438	223.588
488.8	952.005	226.136
488.6	958.374	228.209
488.4	965.917	231.129
488.2	972.574	233.2
488	979.968	235.744
487.8	986.697	237.927
487.6	993.56	240.671
487.4	1000.7	243.091
487.2	1007.46	245.504
487	1014.86	248.351
486.8	1021.74	250.523
486.6	1029.27	253.287
486.4	1035.81	255.808
486.2	1043.43	258.392
486	1050	260.575
485.8	1056.88	263.663
485.6	1064.5	266.141
485.4	1071.51	268.893
485.2	1078.47	271.49
485	1085.53	274.138
484.8	1093.66	276.525
484.6	1100.68	279.215
484.4	1108.38	282.114
484.2	1116.33	284.816
484	1123.45	287.358
483.8	1130.79	289.816
483.6	1138.08	292.203
483.4	1145.49	295.246
483.2	1152.21	298.191
483	1159.53	301.236
482.8	1166.68	303.701
482.6	1173.95	306.659
482.4	1181.43	309.271
482.2	1189.24	312.692
482	1197.04	315.796
481.8	1205.1	318.87
481.6	1212.85	321.201
481.4	1220.07	324.401
481.2	1228.02	327.319
481	1235.64	330.642
480.8	1243.59	333.613
480.6	1251.26	336.732
480.4	1259.14	339.9
480.2	1266.97	343.801
480	1274.64	346.991
479.8	1282.96	350.433
479.6	1290.45	353.456
479.4	1298.56	357.019
479.2	1306.32	360.276
479	1313.58	363.049
478.8	1321.21	366.115
478.6	1328.8	369.027
478.4	1336.49	372.105
478.2	1344.15	375.423
478	1352.16	378.803
477.8	1359.81	381.757
477.6	1367.45	384.916
477.4	1375.61	388.232
477.2	1383.76	391.857
477	1391.5	394.912
476.8	1399.46	398.246
476.6	1407.7	401.674
476.4	1415.65	405.116
476.2	1423.51	408.985
476	1431.49	412.695
475.8	1439.96	417.172
475.6	1447.16	420.364
475.4	1454.19	423.92
475.2	1462.18	427.485
475	1469.73	430.545
474.8	1477.48	433.999
474.6	1485.58	437.406
474.4	1493.62	441.22
474.2	1500.76	444.433
474	1509.76	448.328
473.8	1518.78	451.926
473.6	1526.9	456.227
473.4	1534.31	459.61
473.2	1542.7	463.538
473	1550.46	467.43
472.8	1558.98	471.536
472.6	1567.17	475.246
472.4	1574.91	479.042
472.2	1582.59	483.016
472	1590.79	486.624
471.8	1598.89	490.626
471.6	1606.34	494.436
471.4	1614.24	497.764
471.2	1621.19	501.135
471	1629.98	505.127
470.8	1637.05	508.28
470.6	1645.22	512.214
470.4	1652.49	516.14
470.2	1660.97	520.393
470	1668.26	523.806
469.8	1676.38	527.744
469.6	1684.17	531.721
469.4	1691.23	535.881
469.2	1699.31	540.704
469	1706.74	544.327
468.8	1714.26	547.992
468.6	1721.93	552.269
468.4	1729.97	556.463
468.2	1737.56	560.898
468	1744.8	564.621
467.8	1752.64	568.12
467.6	1759.76	571.995
467.4	1767.74	576.439
467.2	1775.7	580.691
467	1783.74	584.763
466.8	1790.59	588.873
466.6	1798.78	593.401
466.4	1805.95	597.068
466.2	1813.59	601.738
466	1821.53	605.713
465.8	1828.87	609.664
465.6	1835.89	613.37
465.4	1843.03	617.31
465.2	1850.4	621.334
465	1857.08	625.056
464.8	1863.7	629.409
464.6	1870.38	633.225
464.4	1876.19	637.021
464.2	1883.39	641.73
464	1889.84	646.291
463.8	1896.42	650.231
463.6	1903.71	654.86
463.4	1910.99	659.047
463.2	1918.56	663.284
463	1925.07	667.17
462.8	1932.63	672.035
462.6	1939.48	675.912
462.4	1946.97	680.727
462.2	1953.48	684.631
462	1960.26	688.862
461.8	1966.68	692.981
461.6	1974.26	697.734
461.4	1981	702.303
461.2	1987.95	706.477
461	1993.73	710.228
460.8	1999.92	714.105
460.6	2006	718.449
460.4	2012.5	722.99
460.2	2017.76	726.73
460	2023.39	730.825
459.8	2028.91	734.439
459.6	2035.09	738.925
459.4	2040.67	742.954
459.2	2047.23	747.963
459	2053.05	752.052
458.8	2059.21	756.508
458.6	2064.87	760.854
458.4	2071.26	765.675
458.2	2076.73	769.857
458	2082.66	774.259
457.8	2088.18	778.637
457.6	2093.78	782.449
457.4	2098.77	786.482
457.2	2104.06	790.552
457	2108.67	794.062
456.8	2114.13	798.3
456.6	2118.96	802.369
456.4	2124.32	806.587
456.2	2128.94	810.803
456	2134.18	815.172
455.8	2138.79	819.18
455.6	2143.9	823.331
455.4	2149.06	827.926
455.2	2153.71	832.174
455	2158.71	836.482
454.8	2162.88	840.385
454.6	2167.51	844.353
454.4	2170.99	847.777
454.2	2175.58	852.17
454	2179.62	856.117
453.8	2184.32	860.776
453.6	2187.32	864.283
453.4	2192.1	868.922
453.2	2195.54	872.613
453	2199.73	877.406
452.8	2203.2	881.075
452.6	2207.9	885.606
452.4	2211.09	889.421
452.2	2214.51	893.226
452	2218.37	897.051
451.8	2221.37	901.381
451.6	2223.32	905.781
451.4	2227.33	910.012
451.2	2230.57	913.662
451	2233.68	917.705
450.8	2235.7	920.656
450.6	2239.25	924.743
450.4	2241.49	927.979
450.2	2244.87	932.271
450	2248.38	935.207
449.8	2251.2	939.541
449.6	2253.9	943.79
449.4	2256.37	947.873
449.2	2259.22	952.076
449	2261.42	956.051
448.8	2263	959.427
448.6	2265.34	963.314
448.4	2267.2	967.385
448.2	2269.58	971.455
448	2270.87	975.336
447.8	2273.04	979.552
447.6	2273.78	983.1
447.4	2275.64	987.525
447.2	2277.21	992.086
447	2278.18	995.673
446.8	2279.28	999.21
446.6	2280.47	1003.04
446.4	2281.16	1006.21
446.2	2282.07	1009.29
446	2283.34	1013.2
445.8	2283.74	1016.25
445.6	2284.96	1020.15
445.4	2285.35	1023.38
445.2	2286.13	1027.37
445	2286.3	1030.28
444.8	2287.05	1034.49
444.6	2286.87	1037.99
444.4	2287.5	1041.77
444.2	2286.79	1044.37
444	2286.35	1047.53
443.8	2286.29	1050.44
443.6	2286.35	1053.77
443.4	2285.41	1056.75
443.2	2285.56	1060.24
443	2284.72	1063.22
442.8	2284.27	1066.37
442.6	2283.7	1069.59
442.4	2283.61	1073.19
442.2	2282.39	1076.17
442	2282.03	1080.24
441.8	2281.13	1083.04
441.6	2280.06	1086.72
441.4	2278.48	1089.23
441.2	2278.18	1093.45
441	2276.19	1096.11
440.8	2274.93	1099.87
440.6	2272.79	1102.43
440.4	2271.06	1105.56
440.2	2267.78	1107.86
440	2265.95	1111
439.8	2263.18	1113.74
439.6	2260.33	1116.53
439.4	2258.03	1118.97
439.2	2255.36	1121.63
439	2252.53	1124.31
438.8	2250.4	1127.04
438.6	2247.09	1129.62
438.4	2244.75	1132.54
438.2	2241.77	1134.81
438	2239.31	1137.6
437.8	2236.32	1140.63
437.6	2233.83	1143.26
437.4	2230.41	1145.49
437.2	2226.53	1147.73
437	2223.89	1150.46
436.8	2220.25	1152.9
436.6	2216.89	1155.95
436.4	2212.74	1157.65
436.2	2208.41	1159.97
436	2204.01	1162.22
435.8	2200.6	1165.24
435.6	2196.52	1167.44
435.4	2192.24	1170.15
435.2	2187.26	1171.68
435	2182.42	1173.4
434.8	2177	1175.06
434.6	2173.11	1177.72
434.4	2168.24	1179.09
434.2	2162.92	1181.29
434	2157.67	1183.09
433.8	2153.65	1185.29
433.6	2149.01	1187.1
433.4	2144.76	1189.88
433.2	2139.68	1191.78
433	2134.66	1193.91
432.8	2128.79	1195.45
432.6	2124.1	1197.21
432.4	2117.89	1198.46
432.2	2112.03	1200.62
432	2105.05	1201.29
431.8	2099.15	1203.57
431.6	2092.85	1204.83
431.4	2087.54	1206.87
431.2	2080.8	1208.57
431	2075.21	1211.08
430.8	2068.91	1212.27
430.6	2062.66	1214.1
430.4	2055.7	1215.51
430.2	2049.39	1216.86
430	2042.69	1217.66
429.8	2035.81	1219.22
429.6	2029.02	1219.9
429.4	2022.41	1221.74
429.2	2014.87	1223.25
429	2008.22	1224.75
428.8	2001.62	1225.86
428.6	1995.31	1227.86
428.4	1987.78	1229.55
428.2	1980.88	1230.77
428	1973.85	1232.47
427.8	1966.34	1232.88
427.6	1958.98	1233.84
427.4	1951.36	1234.62
427.2	1943.67	1236.05
427	1935.72	1236.77
426.8	1928.5	1237.84
426.6	1920.52	1238.4
426.4	1911.74	1238.66
426.2	1903.54	1239.76
426	1895.82	1240.99
425.8	1888.32	1241.95
425.6	1880.51	1243.11
425.4	1871.69	1242.92
425.2	1863.74	1243.75
425	1854.55	1244.27
424.8	1846.78	1246.12
424.6	1838.03	1246.22
424.4	1829.86	1246.81
424.2	1820.59	1246.81
424	1812.78	1247.99
423.8	1804.59	1248.13
423.6	1796	1249.49
423.4	1787.33	1249.95
423.2	1779.93	1251.17
423	1771.27	1251.2
422.8	1763.12	1252.88
422.6	1753.94	1253.07
422.4	1745.17	1253.65
422.2	1736.19	1254.4
422	1727.97	1254.89
421.8	1718.91	1254.84
421.6	1709.38	1254.77
421.4	1699.75	1255.21
421.2	1691.07	1255.44
421	1681.63	1255.39
420.8	1672.61	1256.43
420.6	1662.82	1256.36
420.4	1653.57	1256.97
420.2	1644.12	1256.76
420	1635.55	1257.65
419.8	1625.85	1257.4
419.6	1615.88	1257.44
419.4	1606.97	1257.76
419.2	1598.24	1257.59
419	1588.42	1257.92
418.8	1579.41	1258.25
418.6	1570.11	1258.08
418.4	1560.68	1257.09
418.2	1551.72	1257.31
418	1542.85	1257.59
417.8	1533.08	1258.12
417.6	1522.69	1257.51
417.4	1513.12	1257.14
417.2	1503.38	1256.91
417	1493.95	1258.03
416.8	1483.99	1258.14
416.6	1474.26	1257.76
416.4	1464.4	1257.31
416.2	1454.97	1257.21
416	1445.57	1257.26
415.8	1436.71	1257.96
415.6	1427.36	1257.59
415.4	1417.92	1256.86
415.2	1408.66	1257.66
415	1399.01	1258.58
414.8	1388.92	1257.59
414.6	1378.99	1257.3
414.4	1369.22	1257.02
414.2	1359.73	1257.26
414	1349.22	1256.86
413.8	1339.39	1257.6
413.6	1329.38	1256.32
413.4	1319.87	1256.71
413.2	1310.46	1257.53
413	1301.45	1258.56
412.8	1291.1	1258.6
412.6	1278.27	1252.31
412.4	1267.48	1251.88
412.2	1258.35	1252.27
412	1248.25	1252.73
411.8	1238.97	1253.32
411.6	1227	1249.91
411.4	1218.29	1249.85
411.2	1208.35	1250.08
411	1202.26	1257.88
410.8	1192.68	1258.3
410.6	1182.21	1259.22
410.4	1171.62	1259
410.2	1160.94	1259.02
410	1153.3	1261.89
409.8	1144.1	1262.73
409.6	1135.64	1263.51
409.4	1126.12	1263.56
409.2	1116.45	1264.1
409	1106.82	1265.21
408.8	1097.18	1266.6
408.6	1087.31	1267.74
408.4	1078.2	1269.19
408.2	1067.83	1269.63
408	1057.91	1270.38
407.8	1048.2	1271.73
407.6	1039.33	1273.47
407.4	1029.66	1273.24
407.2	1020.4	1274.09
407	1010.87	1274.79
406.8	1002.94	1277.41
406.6	994.053	1278.11
406.4	985.684	1279.87
406.2	976.819	1280.77
406	968.472	1282.71
405.8	959.908	1284.66
405.6	950.373	1286.12
405.4	941.239	1288.11
405.2	931.451	1289.51
405	922.309	1291.65
404.8	913.208	1293.91
404.6	904.025	1296.94
404.4	894.948	1299.79
404.2	885.588	1302.33
404	877.258	1305.7
403.8	868.856	1308.17
403.6	860.468	1310.46
403.4	852.522	1313.87
403.2	843.673	1316.58
403	834.884	1318.02
402.8	826.668	1320.76
402.6	818.307	1324.06
402.4	810.886	1328.69
402.2	803.632	1332.88
402	794.99	1337.13
401.8	786.605	1340.78
401.6	778.869	1345.31
401.4	771.05	1350.9
401.2	762.286	1355.32
401	754.375	1360.7
400.8	745.884	1365.19
400.6	736.873	1369.48
400.4	728.793	1374.33
400.2	720.261	1380.14
400	712.128	1385.49
399.8	704.418	1390.88
399.6	697.177	1397.07
399.4	689.795	1403.43
399.2	681.734	1409.05
399	675.244	1416.37
398.8	668.106	1423.18
398.6	661.417	1430.57
398.4	654.589	1438.47
398.2	647.984	1446.52
398	640.441	1454.4
397.8	632.918	1462.35
397.6	625.996	1471.38
397.4	618.856	1480.77
397.2	611.798	1490.04
397	605.165	1499.04
396.8	598.693	1508.75
396.6	591.351	1518.62
396.4	585.621	1529.35
396.2	579.487	1539.99
396	573.796	1551.11
395.8	566.036	1561.5
395.6	559.07	1572.42
395.4	552.049	1584.36
395.2	545.449	1595.91
395	538.809	1607.94
394.8	532.101	1619.44
394.6	525.548	1631.11
394.4	518.428	1643.91
394.2	513.998	1657.62
394	508.467	1671.48
393.8	503.139	1686.02
393.6	496.776	1700.17
393.4	490.696	1714.95
393.2	484.34	1731.05
393	478.109	1747.57
392.8	472.838	1763.56
392.6	466.233	1779.71
392.4	460.625	1797.16
392.2	455.108	1814.25
392	450.058	1832.79
391.8	444.138	1851.01
391.6	439.508	1869.55
391.4	434.39	1888.29
391.2	428.889	1908.32
391	423.133	1927.85
390.8	418.852	1948.56
390.6	412.789	1968.63
390.4	408.17	1990.66
390.2	403.584	2012.95
390	398.933	2035.4
389.8	393.762	2059.23
389.6	388.44	2082.52
389.4	383.636	2106.75
389.2	378.412	2131.38
389	373.876	2156.53
388.8	369.073	2181.56
388.6	364.981	2208.28
388.4	359.935	2235.04
388.2	355.554	2261.56
388	351.816	2289.79
387.8	347.502	2319
387.6	343.162	2347.92
387.4	338.985	2378.37
387.2	334.905	2408.58
387	330.622	2439.29
386.8	326.258	2470.86
386.6	322.678	2504.9
386.4	318.989	2537.97
386.2	315.427	2572.62
386	312.189	2607.72
385.8	308.72	2643.28
385.6	304.323	2680.43
385.4	301.172	2718.48
385.2	297.865	2756.99
385	294.185	2795.43
384.8	290.24	2835.59
384.6	287.079	2875.98
384.4	283.206	2916.96
384.2	280.025	2959.91
384	277.424	3003.15
383.8	274.665	3046.1
383.6	271.719	3090.63
383.4	269.994	3137.4
383.2	266.865	3184.23
383	265.107	3233.23
382.8	262.536	3281.95
382.6	260.813	3332.34
382.4	257.649	3382.55
382.2	255.606	3435.84
382	252.294	3489.64
381.8	249.542	3543.77
381.6	247.292	3599.38
381.4	244.82	3655.16
381.2	242.077	3714.17
381	240.075	3773.08
380.8	237.948	3832.97
380.6	235.948	3894.7
380.4	234.085	3956.88
380.2	232.673	4020.51
380	230.438	4085.32
379.8	228.63	4151.99
379.6	226.518	4218.6
379.4	224.484	4288.18
379.2	223.175	4360.23
379	222.158	4433.15
378.8	221.87	4507.2
378.6	219.157	4581.85
378.4	218.293	4657.88
378.2	217.082	4735.94
378	216.478	4816.36
377.8	214.959	4896.69
377.6	213.731	4977.91
377.4	211.915	5059.79
377.2	210.861	5146.08
377	210.698	5232.73
376.8	210.412	5321.58
376.6	208.97	5410.75
376.4	208.906	5501.54
376.2	208.24	5593.22
376	207.923	5687.99
375.8	206.919	5784.27
375.6	206.502	5880.44
375.4	205.738	5978.95
375.2	205.865	6079.07
375	205.257	6179.18
374.8	205.5	6281.78
374.6	205.058	6386.91
374.4	205.317	6491.75
374.2	205.631	6597.96
374	205.264	6705.39
373.8	204.67	6813.32
373.6	204.662	6923.85
373.4	204.856	7034.56
373.2	205.031	7146.9
373	204.407	7259.37
372.8	205.461	7375.16
372.6	200.407	7478.58
372.4	201.904	7592.67
372.2	202.411	7708.61
372	203.6	7827.19
371.8	204.433	7948.72
371.6	196.815	8030.59
371.4	197.676	8129.74
371.2	197.299	8249.49
371	203.625	8406.04
370.8	204.853	8563.68
370.6	205.898	8723.59
370.4	208.22	8881.11
370.2	209.802	9033.3
370	218.13	9147.71
369.8	218.203	9242.02
369.6	218.229	9342.65
369.4	220.007	9455.14
369.2	220.261	9578.24
369	221.809	9706.3
368.8	221.608	9834.03
368.6	221.234	9963.14
368.4	221.787	10087.6
368.2	223.003	10212.8
368	224.623	10336.6
367.8	225.963	10459
367.6	226.909	10579.5
367.4	226.923	10701.2
367.2	228.492	10821.1
367	230.549	10939.5
366.8	232.337	11057.3
366.6	234.655	11174.5
366.4	236.125	11289.1
366.2	237.848	11405.7
366	240.154	11519.9
365.8	244.134	11632.4
365.6	244.974	11740.8
365.4	248.014	11851.3
365.2	249.352	11959.3
365	250.696	12064.4
364.8	251.351	12169.6
364.6	251.808	12270.3
364.4	252.438	12371.7
364.2	254.426	12474.3
364	255.312	12575.1
363.8	256.57	12670.6
363.6	259.733	12769
363.4	263.457	12864.5
363.2	265.901	12958.8
363	268.921	13053.2
362.8	271.437	13144.6
362.6	273.565	13231.8
362.4	275.564	13318.6
362.2	279.382	13406.2
362	279.366	13488.9
361.8	280.099	13572.3
361.6	282.094	13652.4
361.4	285.353	13733.6
361.2	286.605	13812
361	289.124	13891.4
360.8	291.261	13968.7
360.6	293.105	14043.7
360.4	296.275	14117.7
360.2	298.658	14190.3
360	300.447	14261.4
359.8	302.563	14328.3
359.6	305.828	14400.1
359.4	306.348	14462.9
359.2	310.009	14530
359	310.997	14594.6
358.8	314.439	14662
358.6	316.224	14728.5
358.4	319.767	14796.9
358.2	321.604	14864.4
358	324.162	14925.4
357.8	327.743	14992.4
357.6	330.392	15055.9
357.4	333.307	15120.5
357.2	335.97	15185
357	339.522	15244.1
356.8	343.59	15305.9
356.6	346.836	15367.8
356.4	350.886	15430.6
356.2	354.072	15492.6
356	357.682	15553.4
355.8	360.629	15618.5
355.6	364.266	15678.9
355.4	367.528	15745.2
355.2	371.563	15811
355	375.427	15875.4
354.8	380.58	15942.7
354.6	385.029	16005.2
354.4	390.172	16070.6
354.2	395.578	16132.1
354	400.203	16199.8
353.8	405.315	16263.3
353.6	409.615	16326.1
353.4	414.659	16394.8
353.2	418.679	16461
353	423.635	16529.8
352.8	429.204	16598.9
352.6	433.275	16665.1
352.4	438.5	16731.7
352.2	443.509	16800.3
352	449.815	16869.6
351.8	454.627	16931.4
351.6	460.807	16996.4
351.4	465.017	17065.2
351.2	470.463	17129.7
351	477.52	17196.5
350.8	483.789	17260.8
350.6	489.864	17324.4
350.4	495.217	17387.6
350.2	501.405	17450.9
350	505.699	17466.6
349.8	513.102	17528.7
349.6	520.664	17589.3
349.4	528.938	17651.5
349.2	534.379	17709.1
349	542.806	17764
348.8	549.215	17812.6
348.6	557.291	17865.6
348.4	565.267	17927.8
348.2	573.593	17982.5
348	582.924	18026.7
347.8	589.728	18076.3
347.6	597.747	18122.2
347.4	605.212	18168
347.2	612.611	18213.3
347	618.879	18253.6
346.8	625.742	18283.9
346.6	633.766	18317
346.4	641.338	18352.8
346.2	651.096	18372.9
346	663.351	18402.6
345.8	672.188	18430.7
345.6	683.38	18449
345.4	695.837	18472.6
345.2	704.876	18491.5
345	715.366	18506.6
344.8	724.377	18521.9
344.6	733.562	18541.4
344.4	740.978	18547.1
344.2	752.919	18554.9
344	763.985	18564.2
343.8	774.226	18568.5
343.6	788.357	18573
343.4	800.59	18572.8
343.2	814.602	18571.5
343	824.315	18563.5
342.8	839.297	18558
342.6	848.673	18548.3
342.4	862.682	18533.1
342.2	874.98	18517.3
342	886.99	18496.2
341.8	898.489	18478.5
341.6	911.825	18458.6
341.4	925.019	18432.5
341.2	936.52	18408.7
341	950.156	18382
340.8	961.291	18358
340.6	975.749	18326.9
340.4	989.903	18296.1
340.2	1004.7	18265.2
340	1019.25	18229.9
339.8	1036.08	18200
339.6	1051.5	18161.4
339.4	1069.53	18122.6
339.2	1087.29	18085.9
339	1102.67	18050.5
338.8	1120.89	18013.9
338.6	1139.22	17974.9
338.4	1156.36	17936.3
338.2	1175.26	17896.6
338	1194.33	17860.8
337.8	1210.97	17822.8
337.6	1230.37	17786.6
337.4	1250.53	17750.2
337.2	1268.85	17711.9
337	1286.46	17673
336.8	1306.46	17625.7
336.6	1325.17	17587.7
336.4	1345.04	17545.1
336.2	1367.82	17506.1
336	1389.08	17458.6
335.8	1410.39	17415.3
335.6	1432.95	17371.8
335.4	1456.74	17325
335.2	1479.71	17292.4
335	1501.81	17250
334.8	1526.2	17211.2
334.6	1549.57	17164.7
334.4	1572.8	17125.2
334.2	1596.48	17079.9
334	1621.68	17040
333.8	1646.32	16995.3
333.6	1671.58	16951.7
333.4	1700.17	16905.7
333.2	1725.19	16857.6
333	1751.34	16818.5
332.8	1777.41	16775.3
332.6	1804.94	16726.2
332.4	1831	16683.2
332.2	1859.43	16641.3
332	1886.65	16588.2
331.8	1913.82	16539.1
331.6	1942.76	16492.2
331.4	1973.79	16440.3
331.2	2004.3	16385.6
331	2034.92	16337.7
330.8	2063.27	16285.6
330.6	2092.4	16232.6
330.4	2122.76	16183.4
330.2	2154.86	16128.8
330	2185.31	16073.9
329.8	2216.62	16015.9
329.6	2247.63	15959.7
329.4	2279.64	15904.3
329.2	2312.02	15840.5
329	2346.6	15781.5
328.8	2378.22	15718.8
328.6	2409.13	15660.2
328.4	2441.79	15594.2
328.2	2475.76	15529.4
328	2507.33	15468.1
327.8	2538.67	15397.6
327.6	2574.01	15334.6
327.4	2606.47	15266.6
327.2	2640.25	15197.7
327	2674.64	15129.6
326.8	2710.72	15061
326.6	2742.96	14991.7
326.4	2779.59	14917.2
326.2	2817.66	14845.6
326	2851.8	14766.8
325.8	2887.93	14692.5
325.6	2925.92	14617
325.4	2962.73	14537.4
325.2	2997.05	14457.8
325	3031.7	14380.9
324.8	3066.57	14303.3
324.6	3099.48	14225.7
324.4	3136.67	14147.4
324.2	3171.26	14065.7
324	3207.21	13989.1
323.8	3243.17	13910.5
323.6	3283.93	13833.5
323.4	3321.19	13754.5
323.2	3362.45	13674.3
323	3400.63	13592.3
322.8	3437.24	13514.3
322.6	3474.79	13435.9
322.4	3511.72	13351.5
322.2	3549.16	13270.6
322	3582.11	13192.3
321.8	3619.93	13107.8
321.6	3654.53	13024.8
321.4	3691.02	12947.9
321.2	3728.33	12867.7
321	3767.92	12789.5
320.8	3804.72	12715.3
320.6	3841.23	12629.8
320.4	3879.79	12549.7
320.2	3918.35	12475.8
320	3955.34	12396.7
319.8	3993.92	12317.6
319.6	4032.92	12241.3
319.4	4068.56	12165.4
319.2	4106.73	12085.9
319	4143.62	12016.9
318.8	4181.21	11940.8
318.6	4217.69	11862.5
318.4	4255.46	11792.3
318.2	4291.45	11717.1
318	4327.5	11645.4
317.8	4363.57	11570.9
317.6	4401.27	11499.7
317.4	4438.07	11426.1
317.2	4474.33	11351.8
317	4508.38	11280.5
316.8	4544.44	11207.8
316.6	4581.31	11136.9
316.4	4616.06	11063.6
316.2	4650.69	10992
316	4684.06	10918.4
315.8	4719.36	10848.4
315.6	4753.54	10778.1
315.4	4787.85	10709.7
315.2	4822.75	10639.4
315	4855.83	10567.7
314.8	4889.44	10497.1
314.6	4922.9	10426.7
314.4	4955.48	10359.2
314.2	4988.04	10288.5
314	5019.68	10217.8
313.8	5055.56	10147
313.6	5086.27	10076.6
313.4	5118.31	10009.9
313.2	5149.76	9939.72
313	5182.13	9868.26
312.8	5214.09	9797.93
312.6	5245.37	9727.38
312.4	5275.93	9656.62
312.2	5303.92	9584.5
312	5335.04	9513.98
311.8	5365.34	9441.6
311.6	5394.51	9370.54
311.4	5424.78	9302.27
311.2	5453.07	9232.36
311	5482.7	9162.52
310.8	5511.06	9092.24
310.6	5538.86	9022.16
310.4	5564.56	8952.99
310.2	5593.6	8884.89
310	5619.72	8819.22
309.8	5644.95	8750.84
309.6	5670.77	8682.64
309.4	5695.46	8614.55
309.2	5719.43	8549.3
309	5744.22	8482.74
308.8	5766.63	8415.1
308.6	5786.16	8348.78
308.4	5808.89	8282.49
308.2	5831.23	8215.72
308	5852.75	8152.55
307.8	5874.09	8089.6
307.6	5896.12	8026.78
307.4	5916.72	7964.39
307.2	5938.2	7904.27
307	5959.14	7841.44
306.8	5979.88	7779.36
306.6	5997.21	7718.97
306.4	6016.4	7656.47
306.2	6032.34	7595.28
306	6047.89	7534.08
305.8	6063.17	7474.9
305.6	6079.52	7413.53
305.4	6093.98	7355.49
305.2	6107	7296.1
305	6121.31	7236.93
304.8	6132.82	7180.11
304.6	6145	7121.65
304.4	6158.93	7066.85
304.2	6172.31	7008.74
304	6181.82	6952.77
303.8	6193.63	6897.08
303.6	6205.16	6843.29
303.4	6216.86	6791.17
303.2	6227.47	6737.05
303	6237.05	6684.31
302.8	6244.94	6629.89
302.6	6251.88	6578.56
302.4	6259.14	6527.27
302.2	6263.09	6473.44
302	6267.13	6420.22
301.8	6271.17	6367.29
301.6	6274.47	6314.9
301.4	6279.1	6263.75
301.2	6283.19	6211.84
301	6284.25	6159.35
300.8	6288.21	6106.72
300.6	6294.23	6057.69
300.4	6297.32	6007.56
300.2	6297.82	5959.12
300	6298.89	5909.16
299.8	6300.06	5861.95
299.6	6299.64	5813.45
299.4	6300.01	5764.35
299.2	6297.24	5715.75
299	6292.99	5666.54
298.8	6290.2	5617.36
298.6	6287.28	5569.2
298.4	6285.15	5522.77
298.2	6281.6	5476.02
298	6277.15	5428.5
297.8	6274.25	5384.12
297.6	6270.82	5338.88
297.4	6267.05	5295.26
297.2	6261.46	5250.21
297	6256.7	5205.46
296.8	6250.74	5161.17
296.6	6242.35	5114.96
296.4	6236	5072.07
296.2	6228.33	5029.19
296	6219.41	4985.37
295.8	6210.95	4943.43
295.6	6202.11	4902.39
295.4	6193.09	4861.95
295.2	6182.22	4820.63
295	6172.73	4780.89
294.8	6161.98	4740.9
294.6	6151.91	4701.49
294.4	6142.27	4665.48
294.2	6130.44	4626.32
294	6118.92	4586.07
293.8	6105.79	4544.51
293.6	6094.97	4505.59
293.4	6084.28	4469.63
293.2	6071.2	4433.46
293	6055.42	4394.48
292.8	6040.68	4356.4
292.6	6025.99	4317.41
292.4	6012.86	4281.94
292.2	5999.19	4248.65
292	5984.52	4213.44
291.8	5968.19	4175.45
291.6	5954.17	4139.83
291.4	5940.22	4105.02
291.2	5925.62	4069.54
291	5909.87	4035.78
290.8	5892.92	4002.8
290.6	5876.19	3967.14
290.4	5860.01	3935.42
290.2	5842.82	3901.3
290	5826.77	3868.77
289.8	5809.37	3836.5
289.6	5791.52	3804.5
289.4	5776.35	3772.68
289.2	5760.15	3741.37
289	5741.05	3709.76
288.8	5722.18	3677.8
288.6	5703.45	3648.55
288.4	5684.89	3618.58
288.2	5665.36	3588.51
288	5648.32	3560.58
287.8	5628.11	3530.7
287.6	5608.82	3502
287.4	5591.03	3473.38
287.2	5572.24	3445.28
287	5554	3417.68
286.8	5534.18	3389.39
286.6	5516.55	3360.71
286.4	5496.27	3332.74
286.2	5476.29	3305.39
286	5454.71	3277.91
285.8	5435.43	3252.39
285.6	5415.04	3226.69
285.4	5394.69	3200.72
285.2	5372.97	3174.88
285	5351.03	3150.73
284.8	5329.12	3123.64
284.6	5306.95	3100.53
284.4	5284.71	3075.27
284.2	5261.59	3050.02
284	5237.68	3024.14
283.8	5213.99	2999.63
283.6	5192.28	2975.47
283.4	5171.39	2952.72
283.2	5149.07	2930.01
283	5127.1	2906.32
282.8	5105.51	2883.41
282.6	5084.81	2862.4
282.4	5063.5	2839.27
282.2	5043.3	2817.74
282	5020.39	2795.2
281.8	4996.78	2773.3
281.6	4974.18	2752.26
281.4	4954.68	2733.5
281.2	4932.91	2714.26
281	4909.47	2693.02
280.8	4886.46	2672.55
280.6	4863.56	2654.2
280.4	4841.26	2634.92
280.2	4819.86	2616.41
280	4796.23	2597.02
279.8	4774.33	2577.87
279.6	4752.27	2557.23
279.4	4731.91	2539.51
279.2	4710.2	2522.89
279	4688.93	2502.48
278.8	4668.86	2483.96
278.6	4647.24	2465
278.4	4627.82	2445.96
278.2	4604.01	2425.63
278	4583.32	2408.84
277.8	4563.4	2390.19
277.6	4544.4	2373.08
277.4	4523.54	2356.78
277.2	4502.1	2340.38
277	4482.54	2323.5
276.8	4462.7	2307.36
276.6	4445.27	2293.73
276.4	4426.38	2276.82
276.2	4407	2261.78
276	4388.24	2245.57
275.8	4371.46	2230.29
275.6	4355.75	2213.97
275.4	4338.68	2199.02
275.2	4323.09	2184.23
275	4307.04	2168.33
274.8	4292.87	2155.37
274.6	4277.83	2140.65
274.4	4265.36	2127.16
274.2	4252.17	2111.39
274	4241.44	2098.86
273.8	4229.36	2084.42
273.6	4217.92	2071.88
273.4	4207.93	2056.05
273.2	4197.57	2042.44
273	4187.8	2028.03
272.8	4179.73	2014.32
272.6	4173.57	2001.69
272.4	4166.18	1988.22
272.2	4161.54	1977.07
272	4158.55	1964.41
271.8	4153.71	1952.04
271.6	4151.16	1938.07
271.4	4148.53	1925.85
271.2	4147	1912.81
271	4146.24	1899.75
270.8	4147.53	1887.79
270.6	4149.59	1874.18
270.4	4151.89	1861.4
270.2	4155.01	1849.95
270	4160.52	1838.96
269.8	4169.08	1826.6
269.6	4177.77	1814.2
269.4	4185.11	1801.96
269.2	4193.5	1788.57
269	4204.34	1774.24
268.8	4217.98	1762.1
268.6	4232.27	1748.5
268.4	4247.23	1734.48
268.2	4263.11	1720.91
268	4280.95	1708.22
267.8	4301.45	1697.31
267.6	4324.71	1685.24
267.4	4345.27	1674.28
267.2	4367.95	1661.3
267	4392.83	1649.27
266.8	4415.62	1636.03
266.6	4437.49	1621.42
266.4	4459.49	1605.38
266.2	4483.8	1586.27
266	4505.52	1567.45
265.8	4533.35	1548.44
265.6	4559.87	1530.09
265.4	4587.84	1511.3
265.2	4618.35	1491.92
265	4649.51	1474.08
264.8	4678.7	1454.11
264.6	4706.57	1434.31
264.4	4737.1	1414.12
264.2	4766.36	1390.55
264	4791.88	1364.35
263.8	4818.74	1337.79
263.6	4847.21	1310.94
263.4	4870.62	1279.21
263.2	4895.01	1246.81
263	4919.15	1214.81
262.8	4938.88	1181.31
262.6	4959.4	1147.94
262.4	4979.75	1108.27
262.2	4995.32	1066.87
262	5000.65	1019.91
261.8	5006.66	968.13
261.6	5007.72	916.903
261.4	5004.61	860.22
261.2	5001.65	798.562
261	4990.67	733.967
260.8	4973.47	666.276
260.6	4950	594.505
260.4	4924.39	520.209
260.2	4889.86	447.757
260	4842.9	363.681
259.8	4788.82	275.264
259.6	4718.16	178.73
259.4	4643.67	75.1595
259.2	4561.83	-18.8424
259	4464.08	-125.114
258.8	4339.79	-239.341
258.6	4202.4	-358.669
258.4	4070.04	-468.131
258.2	3915.54	-581.656
258	3758.29	-691.988
257.8	3572.9	-793.219
257.6	3376.48	-887.402
257.4	3168.96	-976.067
257.2	2975.29	-1021.91
257	2784.86	-1045.69
256.8	2573.64	-1035.41
256.6	2376.02	-1013.44
256.4	2180.3	-931.86
256.2	2024.96	-821.867
256	1862.8	-690.191
255.8	1707.89	-493.909
255.6	1547.98	-336.113
255.4	1445.79	-142.834
255.2	1440.29	95.3919
255	1419.59	308.794
254.8	1407.83	505.176
254.6	1385.8	627.191
254.4	1401.78	756.611
254.2	1439.12	851.646
254	1445.68	917.621
253.8	1428.12	973.399
253.6	1377	983.988
253.4	1343.51	990.586
253.2	1290.48	955.558
253	1252.91	974.263
252.8	1213.63	953.919
252.6	1152.94	977.19
252.4	1126.22	966.406
252.2	1129.62	978.027
252	1145.13	975.219
251.8	1107.58	976.97
251.6	1101.86	1000.54
251.4	1084.14	1019.71
251.2	1086.75	1042.16
251	1098.74	1023.4
250.8	1134.05	1056.57
250.6	1056.09	989.25
250.4	989.985	970.978
250.2	986.901	970.367
250	989.809	950.51
249.8	962.097	927.876
249.6	959.267	927.774
249.4	954.631	911.064
249.2	928.288	897.142
249	998.206	922.132
248.8	982.137	879.25
248.6	961.877	846.866
248.4	913.819	837.328
248.2	926.995	857.68
248	887.209	816.625
247.8	849.201	810.275
247.6	831.246	811.098
247.4	790.401	803.376
247.2	815.917	837.073
247	820.699	823.145
246.8	833.299	815.158
246.6	806.979	757.122
246.4	819.818	781.928
246.2	829.502	777.686
246	795.138	764.109
245.8	761.781	749.211
245.6	748.251	765.598
245.4	756.26	798.665
245.2	789.374	823.477
245	808.724	849.626
244.8	801.107	832.567
244.6	748.835	816.653
244.4	786.383	817.137
244.2	794.718	839.478
244	797.96	800.562
243.8	753.084	772.331
243.6	736.441	775.064
243.4	735.74	760.06
243.2	722.454	768.085
243	740.294	766.365
242.8	724.971	771.539
242.6	713.962	756.576
242.4	741.48	779.449
242.2	769.582	809.009
242	771.848	788.949
241.8	767.431	772.138
241.6	759.203	766.408
241.4	754.689	751.73
241.2	741.053	749.131
241	755.704	800.288
240.8	722.379	803.16
240.6	695.525	769.702
240.4	682.307	778.329
240.2	666.068	784.579
240	672.715	770.722
