# Supplementary material for: ON–OFF nanopores for optical control of transmembrane ionic communication
Source: Nat Nanotechnol. 2025 Jan 21;20(3):432–40. doi: 10.1038/s41565-024-01823-x (PMC11919769; doi:10.1038/s41565-024-01823-x)
Supplement: Supplementary file 3 — Source data for the photopore gating efficiency. [file 41565_2024_1823_MOESM3_ESM.xlsx]

## Sheet: Fig. 2g
Single (E111C-pzMe)7
data file	ON-state current (pA)	OFF-state current (pA)	Igate(%)
XZEP001_18_08_22_S_111PzMe_0000	26	0.94	0.964
XZ177_26_08_22_M_111PzMe_0000	21.9	0.5	0.976
XZEP005_10_10_22_single pore heptamerised 111PzMe_peg_0001	24.5	1.4	0.943
XZEP001_19_08_22_S_111PzMe_0004	49.3	3.9	0.921
XZ177_26_08_22_M_111PzMe_0005	40.8	3.04	0.925
XZ177_26_08_22_M_111PzMe_0012	49.7	3.2	0.936
XZEP005_10_10_22_single pore heptamerised 111PzMe_0002	55.5	1.3	0.977
XZEP005_10_10_22_single pore heptamerised 111PzMe_0008	48.8	5.1	0.895
2022_04_21_XZE039 111PzMe_0018	14	0.6	0.957
XZEP005_10_10_22_single pore heptamerised 111PzMe_0006	9.9	0.4	0.96
XZEP005_10_10_22_single pore heptamerised 111PzMe_0009	15.9	0.5	0.969
Double (E111C-pzMe)7
data file	ON-state current (pA)	OFF-state current (pA)	Igate(%)
XZEP001_18_08_22_D_111PzMe_0002	98.7	1.49	0.985
XZEP002_22_08_22_M_111PzMe_0011	92.8	3.4	0.963
X177_28_08_22_M_111PzMe_0006	95.6	8.7	0.909
XZEP005_10_10_22_single pore heptamerised 111PzMe_peg_0005	98.5	4.1	0.958
Ensemble (E111C-pzMe)7
data file	ON-state current (pA)	OFF-state current (pA)	Igate(%)
XZEP002_22_08_22_M_111PzMe_0010	7692	1167	0.848
XZEP002_22_08_22_M_111PzMe_0021	6808	961	0.859
XZEP002_22_08_22_M_111PzMe_0022	7256	892	0.878
X177_28_08_22_M_111PzMe5uL_0000	2977	550	0.815
X177_28_08_22_M_111PzMe5uL_0019	10297	1649	0.84
In-line filtered ensemble (E111C-pzMe)7
XZEP0003_20_09_22_MULTI_111PzMe_0020	34258.5	5421.47	0.841748
XZEP0003_21_09_22_MULTI_111PzMe_0010	21585	3638.95	0.831413
XZEP003_22_09_22_MULTI_111PzMe_La_0021	45224.6	6986.01	0.845526
XZEP003_22_09_22_MULTI_111PzMe_La_0043	11057.3	2177.62	0.80306
