# Supplementary material for: ON–OFF nanopores for optical control of transmembrane ionic communication
Source: Nat Nanotechnol. 2025 Jan 21;20(3):432–40. doi: 10.1038/s41565-024-01823-x (PMC11919769; doi:10.1038/s41565-024-01823-x)
Supplement: Supplementary file 4 — Source data for I–V response, gating efficiency and rectification. [file 41565_2024_1823_MOESM4_ESM.xlsx]

## Sheet: Fig. 3a
Voltage (mV)	Current (pA)	Wavelength	Pore
200	118.172	365 nm	#1
190	109.044	365 nm	#1
180	101.52	365 nm	#1
170	95.1867	365 nm	#1
160	85.6016	365 nm	#1
150	81.7362	365 nm	#1
140	73.3581	365 nm	#1
130	68.2158	365 nm	#1
120	62.6603	365 nm	#1
110	58.3681	365 nm	#1
100	52.8955	365 nm	#1
90	46.0409	365 nm	#1
80	41.2057	365 nm	#1
70	38.8288	365 nm	#1
60	31.8519	365 nm	#1
50	27.1519	365 nm	#1
40	21.7683	365 nm	#1
30	16.2561	365 nm	#1
20	11.3159	365 nm	#1
10	5.56699	365 nm	#1
0	0.360639	365 nm	#1
-10	-5.25294	365 nm	#1
-20	-10.9341	365 nm	#1
-30	-16.1434	365 nm	#1
-40	-22.4051	365 nm	#1
-50	-27.2813	365 nm	#1
-60	-33.8534	365 nm	#1
-70	-41.2658	365 nm	#1
-80	-49.5266	365 nm	#1
-90	-55.8781	365 nm	#1
-100	-63.9163	365 nm	#1
-110	-74.8468	365 nm	#1
-120	-85.2392	365 nm	#1
-130	-92.451	365 nm	#1
-140	-106.552	365 nm	#1
-150	-117.543	365 nm	#1
-160	-124.624	365 nm	#1
-170	-137.217	365 nm	#1
-180	-151.3	365 nm	#1
-190	-164.611	365 nm	#1
-200	-171.62	365 nm	#1
200	15.3225	530 nm	#1
190	14.5413	530 nm	#1
180	12.2454	530 nm	#1
170	9.93763	530 nm	#1
160	10.3938	530 nm	#1
150	9.52072	530 nm	#1
140	8.92738	530 nm	#1
130	8.32807	530 nm	#1
120	8.70322	530 nm	#1
110	7.85263	530 nm	#1
100	7.74074	530 nm	#1
90	8.7907	530 nm	#1
80	9.22499	530 nm	#1
70	8.17581	530 nm	#1
60	7.08215	530 nm	#1
50	6.76243	530 nm	#1
40	5.79296	530 nm	#1
30	5.23974	530 nm	#1
20	3.74063	530 nm	#1
10	2.07796	530 nm	#1
0	0.145553	530 nm	#1
-10	-2.23243	530 nm	#1
-20	-4.7747	530 nm	#1
-30	-8.30415	530 nm	#1
-40	-11.8776	530 nm	#1
-50	-14.9554	530 nm	#1
-60	-18.4963	530 nm	#1
-70	-21.9923	530 nm	#1
-80	-26.6424	530 nm	#1
-90	-30.8836	530 nm	#1
-100	-38.2613	530 nm	#1
-110	-44.3327	530 nm	#1
-120	-50.2217	530 nm	#1
-130	-56.9426	530 nm	#1
-140	-62.5875	530 nm	#1
-150	-72.5031	530 nm	#1
-160	-77.4296	530 nm	#1
-170	-82.6978	530 nm	#1
-180	-91.7582	530 nm	#1
-190	-102.959	530 nm	#1
-200	-108.251	530 nm	#1
200	9.4018	530 nm	#2
190	8.07196	530 nm	#2
180	6.90084	530 nm	#2
170	5.97482	530 nm	#2
160	5.301	530 nm	#2
150	4.96275	530 nm	#2
140	3.64828	530 nm	#2
130	4.01681	530 nm	#2
120	3.77994	530 nm	#2
110	3.36312	530 nm	#2
100	2.76694	530 nm	#2
90	2.66164	530 nm	#2
80	2.40743	530 nm	#2
70	2.33799	530 nm	#2
60	2.02407	530 nm	#2
50	2.11591	530 nm	#2
40	1.73136	530 nm	#2
30	1.51652	530 nm	#2
20	1.24644	530 nm	#2
10	0.704667	530 nm	#2
0	-0.017182	530 nm	#2
-10	-0.88945	530 nm	#2
-20	-2.09308	530 nm	#2
-30	-3.53128	530 nm	#2
-40	-5.06836	530 nm	#2
-50	-6.81925	530 nm	#2
-60	-8.71785	530 nm	#2
-70	-10.9326	530 nm	#2
-80	-12.8154	530 nm	#2
-90	-15.773	530 nm	#2
-100	-18.6032	530 nm	#2
-110	-21.4254	530 nm	#2
-120	-25.4204	530 nm	#2
-130	-29.0205	530 nm	#2
-140	-32.6879	530 nm	#2
-150	-36.2605	530 nm	#2
-160	-42.1978	530 nm	#2
-170	-47.2855	530 nm	#2
-180	-52.9207	530 nm	#2
-190	-59.0991	530 nm	#2
-200	-65.0004	530 nm	#2
200	69.6463	365 nm	#2
190	64.6257	365 nm	#2
180	62.8668	365 nm	#2
170	60.7529	365 nm	#2
160	58.1437	365 nm	#2
150	55.8084	365 nm	#2
140	52.8922	365 nm	#2
130	49.8721	365 nm	#2
120	47.4136	365 nm	#2
110	44.448	365 nm	#2
100	41.4283	365 nm	#2
90	38.109	365 nm	#2
80	34.5197	365 nm	#2
70	32.5342	365 nm	#2
60	28.446	365 nm	#2
50	23.7672	365 nm	#2
40	19.0322	365 nm	#2
30	14.8423	365 nm	#2
20	10.4762	365 nm	#2
10	6.20524	365 nm	#2
0	1.74328	365 nm	#2
-10	-2.71249	365 nm	#2
-20	-7.24386	365 nm	#2
-30	-11.6205	365 nm	#2
-40	-16.1059	365 nm	#2
-50	-20.2466	365 nm	#2
-60	-25.0154	365 nm	#2
-70	-29.607	365 nm	#2
-80	-34.2158	365 nm	#2
-90	-38.7033	365 nm	#2
-100	-43.5643	365 nm	#2
-110	-47.7113	365 nm	#2
-120	-53.4244	365 nm	#2
-130	-58.4704	365 nm	#2
-140	-63.9198	365 nm	#2
-150	-69.1962	365 nm	#2
-160	-74.5373	365 nm	#2
-170	-80.5408	365 nm	#2
-180	-86.597	365 nm	#2
-190	-92.7509	365 nm	#2
-200	-98.5913	365 nm	#2
200	53.0028	365 nm	#3
190	50.4839	365 nm	#3
180	48.3343	365 nm	#3
170	47.0005	365 nm	#3
160	46.358	365 nm	#3
150	45.838	365 nm	#3
140	45.8092	365 nm	#3
130	45.1185	365 nm	#3
120	43.8762	365 nm	#3
110	44.1948	365 nm	#3
100	45.0134	365 nm	#3
90	45.535	365 nm	#3
80	44.3731	365 nm	#3
70	42.4432	365 nm	#3
60	39.1445	365 nm	#3
50	34.903	365 nm	#3
40	30.6408	365 nm	#3
30	24.3014	365 nm	#3
20	17.0884	365 nm	#3
10	9.84579	365 nm	#3
0	2.37014	365 nm	#3
-10	-5.04055	365 nm	#3
-20	-12.1528	365 nm	#3
-30	-19.352	365 nm	#3
-40	-25.8898	365 nm	#3
-50	-32.599	365 nm	#3
-60	-39.3097	365 nm	#3
-70	-46.2597	365 nm	#3
-80	-52.4443	365 nm	#3
-90	-59.7722	365 nm	#3
-100	-65.821	365 nm	#3
-110	-73.01	365 nm	#3
-120	-79.8895	365 nm	#3
-130	-72.3454	365 nm	#3
-140	-86.2459	365 nm	#3
-150	-82.2393	365 nm	#3
-160	-108.854	365 nm	#3
-170	-116.365	365 nm	#3
-180	-116.235	365 nm	#3
-190	-133.012	365 nm	#3
-200	-137.004	365 nm	#3
200	3.5191	530 nm	#3
190	2.69931	530 nm	#3
180	2.22789	530 nm	#3
170	1.9351	530 nm	#3
160	1.58345	530 nm	#3
150	1.61111	530 nm	#3
140	1.51329	530 nm	#3
130	1.76602	530 nm	#3
120	1.93146	530 nm	#3
110	1.64044	530 nm	#3
100	2.0391	530 nm	#3
90	1.99961	530 nm	#3
80	1.98686	530 nm	#3
70	2.2795	530 nm	#3
60	2.23967	530 nm	#3
50	2.40779	530 nm	#3
40	2.17688	530 nm	#3
30	2.03496	530 nm	#3
20	1.83771	530 nm	#3
10	1.28704	530 nm	#3
0	0.104822	530 nm	#3
-10	-2.09668	530 nm	#3
-20	-3.80864	530 nm	#3
-30	-8.17496	530 nm	#3
-40	-10.902	530 nm	#3
-50	-16.0665	530 nm	#3
-60	-19.3929	530 nm	#3
-70	-23.0051	530 nm	#3
-80	-28.1005	530 nm	#3
-90	-30.9161	530 nm	#3
-100	-38.6073	530 nm	#3
-110	-41.9579	530 nm	#3
-120	-47.3314	530 nm	#3
-130	-55.0564	530 nm	#3
-140	-60.1817	530 nm	#3
-150	-69.075	530 nm	#3
-160	-76.6979	530 nm	#3
-170	-73.3523	530 nm	#3
-180	-86.0677	530 nm	#3
-190	-99.9874	530 nm	#3
-200	-106.882	530 nm	#3

## Sheet: Fig. 3b
Voltage (mV)	Current (pA)	Wavelength	Pore ensemble
200	14698.6	365 nm	#1
190	13696.4	365 nm	#1
180	12932.9	365 nm	#1
170	12176.4	365 nm	#1
160	11517	365 nm	#1
150	10890.7	365 nm	#1
140	10410.9	365 nm	#1
130	9888.08	365 nm	#1
120	9434.61	365 nm	#1
110	9003.99	365 nm	#1
100	8504.05	365 nm	#1
90	7984.67	365 nm	#1
80	7400.1	365 nm	#1
70	6776.32	365 nm	#1
60	6040.62	365 nm	#1
50	5225.3	365 nm	#1
40	4300.98	365 nm	#1
30	3306.55	365 nm	#1
20	2252.06	365 nm	#1
10	1150.03	365 nm	#1
0	5.13761	365 nm	#1
-10	-1169.93	365 nm	#1
-20	-2366.27	365 nm	#1
-30	-3579.37	365 nm	#1
-40	-4813.28	365 nm	#1
-50	-6080.44	365 nm	#1
-60	-7356.43	365 nm	#1
-70	-8637.24	365 nm	#1
-80	-9946.6	365 nm	#1
-90	-11250.8	365 nm	#1
-100	-12568	365 nm	#1
-110	-13894.5	365 nm	#1
-120	-15272.1	365 nm	#1
-130	-16580.8	365 nm	#1
-140	-18026.3	365 nm	#1
-150	-19372.7	365 nm	#1
-160	-20766	365 nm	#1
-170	-22099.8	365 nm	#1
-180	-23566.6	365 nm	#1
-190	-24941.3	365 nm	#1
-200	-26315.1	365 nm	#1
200	2670.84	530 nm	#1
190	2448.16	530 nm	#1
180	2245.19	530 nm	#1
170	2118.18	530 nm	#1
160	1976.13	530 nm	#1
150	1877.73	530 nm	#1
140	1785.39	530 nm	#1
130	1718.27	530 nm	#1
120	1643.75	530 nm	#1
110	1578.05	530 nm	#1
100	1530.14	530 nm	#1
90	1490.07	530 nm	#1
80	1445.11	530 nm	#1
70	1394.71	530 nm	#1
60	1334.73	530 nm	#1
50	1257.52	530 nm	#1
40	1133.15	530 nm	#1
30	958.407	530 nm	#1
20	727.357	530 nm	#1
10	410.571	530 nm	#1
0	2.59504	530 nm	#1
-10	-507.82	530 nm	#1
-20	-1126.19	530 nm	#1
-30	-1850.86	530 nm	#1
-40	-2662.02	530 nm	#1
-50	-3553.47	530 nm	#1
-60	-4522.38	530 nm	#1
-70	-5519.86	530 nm	#1
-80	-6564.58	530 nm	#1
-90	-7632.67	530 nm	#1
-100	-8751.89	530 nm	#1
-110	-9848.98	530 nm	#1
-120	-11059.5	530 nm	#1
-130	-12287.6	530 nm	#1
-140	-13543.6	530 nm	#1
-150	-14730.8	530 nm	#1
-160	-16029.3	530 nm	#1
-170	-17279.4	530 nm	#1
-180	-18597.2	530 nm	#1
-190	-19970.7	530 nm	#1
-200	-21278.7	530 nm	#1
200	6359.86	405 nm	#1
190	5850.63	405 nm	#1
180	5439.46	405 nm	#1
170	5120.62	405 nm	#1
160	4839.35	405 nm	#1
150	4689.63	405 nm	#1
140	4344.03	405 nm	#1
130	4189.04	405 nm	#1
120	4003.61	405 nm	#1
110	3883.61	405 nm	#1
100	3736.38	405 nm	#1
90	3600.78	405 nm	#1
80	3443.16	405 nm	#1
70	3248.34	405 nm	#1
60	3030.87	405 nm	#1
50	2732.23	405 nm	#1
40	2369.94	405 nm	#1
30	1917.85	405 nm	#1
20	1371.24	405 nm	#1
10	734.023	405 nm	#1
0	1.07889	405 nm	#1
-10	-819.14	405 nm	#1
-20	-1724.28	405 nm	#1
-30	-2691.61	405 nm	#1
-40	-3715.69	405 nm	#1
-50	-4784.46	405 nm	#1
-60	-5900.11	405 nm	#1
-70	-7024.08	405 nm	#1
-80	-8161.84	405 nm	#1
-90	-9369.94	405 nm	#1
-100	-10545.9	405 nm	#1
-110	-11766.8	405 nm	#1
-120	-13016.6	405 nm	#1
-130	-14256.3	405 nm	#1
-140	-15539.9	405 nm	#1
-150	-16804.8	405 nm	#1
-160	-18176.9	405 nm	#1
-170	-19467	405 nm	#1
-180	-20785.8	405 nm	#1
-190	-22092.6	405 nm	#1
-200	-23532.3	405 nm	#1
200	3196.77	455 nm	#1
190	2985.21	455 nm	#1
180	2719.03	455 nm	#1
170	2556.39	455 nm	#1
160	2402.26	455 nm	#1
150	2292.37	455 nm	#1
140	2154.89	455 nm	#1
130	2058.67	455 nm	#1
120	1988.03	455 nm	#1
110	1919.41	455 nm	#1
100	1887.97	455 nm	#1
90	1815.41	455 nm	#1
80	1764.99	455 nm	#1
70	1715.07	455 nm	#1
60	1646.28	455 nm	#1
50	1551.52	455 nm	#1
40	1421.46	455 nm	#1
30	1204.92	455 nm	#1
20	901.634	455 nm	#1
10	504.659	455 nm	#1
0	1.32227	455 nm	#1
-10	-615.589	455 nm	#1
-20	-1339.19	455 nm	#1
-30	-2160.2	455 nm	#1
-40	-3080.5	455 nm	#1
-50	-4047.22	455 nm	#1
-60	-5099.1	455 nm	#1
-70	-6137.52	455 nm	#1
-80	-7240.19	455 nm	#1
-90	-8418.87	455 nm	#1
-100	-9572.8	455 nm	#1
-110	-10766.8	455 nm	#1
-120	-11980.3	455 nm	#1
-130	-13230.2	455 nm	#1
-140	-14485.4	455 nm	#1
-150	-15829.4	455 nm	#1
-160	-17151.6	455 nm	#1
-170	-18407.2	455 nm	#1
-180	-19825.6	455 nm	#1
-190	-21180.9	455 nm	#1
-200	-22615.6	455 nm	#1
200	2337.89	530 nm	#2
190	2156.39	530 nm	#2
180	1997.9	530 nm	#2
170	1871.97	530 nm	#2
160	1754.5	530 nm	#2
150	1657.14	530 nm	#2
140	1537.54	530 nm	#2
130	1458.4	530 nm	#2
120	1403.86	530 nm	#2
110	1327.5	530 nm	#2
100	1280.7	530 nm	#2
90	1231.37	530 nm	#2
80	1230.14	530 nm	#2
70	1168.52	530 nm	#2
60	1112.43	530 nm	#2
50	1033.67	530 nm	#2
40	927.921	530 nm	#2
30	788.355	530 nm	#2
20	591.371	530 nm	#2
10	350.189	530 nm	#2
0	49.7993	530 nm	#2
-10	-316.218	530 nm	#2
-20	-746.155	530 nm	#2
-30	-1230.11	530 nm	#2
-40	-1764.99	530 nm	#2
-50	-2332.57	530 nm	#2
-60	-2937.95	530 nm	#2
-70	-3569.73	530 nm	#2
-80	-4192.78	530 nm	#2
-90	-4865.53	530 nm	#2
-100	-5515.01	530 nm	#2
-110	-6175.44	530 nm	#2
-120	-6922.45	530 nm	#2
-130	-7611.01	530 nm	#2
-140	-8328.1	530 nm	#2
-150	-9060.85	530 nm	#2
-160	-9726.22	530 nm	#2
-170	-10538.2	530 nm	#2
-180	-11264.3	530 nm	#2
-190	-11824.9	530 nm	#2
-200	-12473	530 nm	#2
200	12292.4	365 nm	#2
190	11495.8	365 nm	#2
180	10819.1	365 nm	#2
170	10191.3	365 nm	#2
160	9636.53	365 nm	#2
150	9111.24	365 nm	#2
140	8580.5	365 nm	#2
130	8153.05	365 nm	#2
120	7705.34	365 nm	#2
110	7240.99	365 nm	#2
100	6772.21	365 nm	#2
90	6280.43	365 nm	#2
80	5765.71	365 nm	#2
70	5178.54	365 nm	#2
60	4568.7	365 nm	#2
50	3918.67	365 nm	#2
40	3249.62	365 nm	#2
30	2534.97	365 nm	#2
20	1792.23	365 nm	#2
10	1024.41	365 nm	#2
0	250.388	365 nm	#2
-10	-536.017	365 nm	#2
-20	-1326.78	365 nm	#2
-30	-2124.63	365 nm	#2
-40	-2921.44	365 nm	#2
-50	-3739.99	365 nm	#2
-60	-4541.69	365 nm	#2
-70	-5365.52	365 nm	#2
-80	-6192.22	365 nm	#2
-90	-6995.33	365 nm	#2
-100	-7817.46	365 nm	#2
-110	-8666.09	365 nm	#2
-120	-9361.43	365 nm	#2
-130	-10224.5	365 nm	#2
-140	-11109.3	365 nm	#2
-150	-11912.3	365 nm	#2
-160	-12712.1	365 nm	#2
-170	-13321.1	365 nm	#2
-180	-14055.9	365 nm	#2
-190	-14988.2	365 nm	#2
-200	-15611.8	365 nm	#2
200	3210.62	455 nm	#2
190	2960.24	455 nm	#2
180	2721.19	455 nm	#2
170	2496	455 nm	#2
160	2300.46	455 nm	#2
150	2197.16	455 nm	#2
140	2096.36	455 nm	#2
130	2016.5	455 nm	#2
120	1911.65	455 nm	#2
110	1838.27	455 nm	#2
100	1766.11	455 nm	#2
90	1709.24	455 nm	#2
80	1676.96	455 nm	#2
70	1595.64	455 nm	#2
60	1491.87	455 nm	#2
50	1381.2	455 nm	#2
40	1231.39	455 nm	#2
30	1031.55	455 nm	#2
20	761.583	455 nm	#2
10	440.84	455 nm	#2
0	71.005	455 nm	#2
-10	-357.303	455 nm	#2
-20	-840.856	455 nm	#2
-30	-1380.99	455 nm	#2
-40	-1937.31	455 nm	#2
-50	-2528.15	455 nm	#2
-60	-3160.81	455 nm	#2
-70	-3792.65	455 nm	#2
-80	-4423.22	455 nm	#2
-90	-5139.16	455 nm	#2
-100	-5834.77	455 nm	#2
-110	-6546.01	455 nm	#2
-120	-7229.13	455 nm	#2
-130	-7932.94	455 nm	#2
-140	-8646.6	455 nm	#2
-150	-9434.81	455 nm	#2
-160	-10026.3	455 nm	#2
-170	-10961.3	455 nm	#2
-180	-11642.9	455 nm	#2
-190	-12182.2	455 nm	#2
-200	-12800.3	455 nm	#2
200	5758.81	405 nm	#2
190	5400.54	405 nm	#2
180	4985.97	405 nm	#2
170	4649.68	405 nm	#2
160	4367.49	405 nm	#2
150	4128.99	405 nm	#2
140	3910.29	405 nm	#2
130	3693.25	405 nm	#2
120	3502.09	405 nm	#2
110	3346.51	405 nm	#2
100	3166.57	405 nm	#2
90	2995.53	405 nm	#2
80	2852.06	405 nm	#2
70	2661.72	405 nm	#2
60	2436.04	405 nm	#2
50	2174.92	405 nm	#2
40	1883.59	405 nm	#2
30	1525.51	405 nm	#2
20	1109.72	405 nm	#2
10	642.844	405 nm	#2
0	125.395	405 nm	#2
-10	-434.319	405 nm	#2
-20	-1034.61	405 nm	#2
-30	-1670.91	405 nm	#2
-40	-2316.44	405 nm	#2
-50	-3002.29	405 nm	#2
-60	-3676.42	405 nm	#2
-70	-4365.49	405 nm	#2
-80	-5070.31	405 nm	#2
-90	-5765	405 nm	#2
-100	-6486.66	405 nm	#2
-110	-7270.15	405 nm	#2
-120	-8017.13	405 nm	#2
-130	-8762.64	405 nm	#2
-140	-9493.31	405 nm	#2
-150	-10208.1	405 nm	#2
-160	-11007.4	405 nm	#2
-170	-11611.9	405 nm	#2
-180	-12356	405 nm	#2
-190	-13170.8	405 nm	#2
-200	-13958.4	405 nm	#2
200	4437.12	530 nm	#3
190	4066.12	530 nm	#3
180	3703.47	530 nm	#3
170	3435.94	530 nm	#3
160	3227.73	530 nm	#3
150	3013.61	530 nm	#3
140	2851.81	530 nm	#3
130	2698.93	530 nm	#3
120	2555.89	530 nm	#3
110	2414.56	530 nm	#3
100	2362.69	530 nm	#3
90	2280.96	530 nm	#3
80	2228.92	530 nm	#3
70	2147.07	530 nm	#3
60	2068.08	530 nm	#3
50	1965.38	530 nm	#3
40	1803.8	530 nm	#3
30	1575.64	530 nm	#3
20	1237.39	530 nm	#3
10	753.811	530 nm	#3
0	90.2582	530 nm	#3
-10	-754.498	530 nm	#3
-20	-1778.86	530 nm	#3
-30	-2978.42	530 nm	#3
-40	-4316.21	530 nm	#3
-50	-5756.11	530 nm	#3
-60	-7297.82	530 nm	#3
-70	-8918.88	530 nm	#3
-80	-10626.1	530 nm	#3
-90	-12359.9	530 nm	#3
-100	-14176.2	530 nm	#3
-110	-16058.3	530 nm	#3
-120	-17952.5	530 nm	#3
-130	-19909.2	530 nm	#3
-140	-22015.3	530 nm	#3
-150	-24052	530 nm	#3
-160	-26175.2	530 nm	#3
-170	-28258.6	530 nm	#3
-180	-30414	530 nm	#3
-190	-32605.7	530 nm	#3
-200	-34749.5	530 nm	#3
200	10084.1	405 nm	#3
190	9349.39	405 nm	#3
180	8813.52	405 nm	#3
170	8392.85	405 nm	#3
160	7929.97	405 nm	#3
150	7506.03	405 nm	#3
140	7079.37	405 nm	#3
130	6825.01	405 nm	#3
120	6630.42	405 nm	#3
110	6390.46	405 nm	#3
100	6250.47	405 nm	#3
90	6090.01	405 nm	#3
80	5925.32	405 nm	#3
70	5703.62	405 nm	#3
60	5424.81	405 nm	#3
50	4974.54	405 nm	#3
40	4385.89	405 nm	#3
30	3607.18	405 nm	#3
20	2654.65	405 nm	#3
10	1528.95	405 nm	#3
0	236.742	405 nm	#3
-10	-1198.06	405 nm	#3
-20	-2773.43	405 nm	#3
-30	-4434.47	405 nm	#3
-40	-6205.17	405 nm	#3
-50	-8031.85	405 nm	#3
-60	-9915.62	405 nm	#3
-70	-11858.6	405 nm	#3
-80	-13849.3	405 nm	#3
-90	-15865.5	405 nm	#3
-100	-18015.8	405 nm	#3
-110	-20124.9	405 nm	#3
-120	-22311.3	405 nm	#3
-130	-24527.1	405 nm	#3
-140	-26742.1	405 nm	#3
-150	-28952.4	405 nm	#3
-160	-31292.3	405 nm	#3
-170	-33605.9	405 nm	#3
-180	-35872.9	405 nm	#3
-190	-38154.2	405 nm	#3
-200	-40594.9	405 nm	#3
200	6199.23	455 nm	#3
190	5618.31	455 nm	#3
180	5265.22	455 nm	#3
170	4889.78	455 nm	#3
160	4510.77	455 nm	#3
150	4290.87	455 nm	#3
140	4062.37	455 nm	#3
130	3856.48	455 nm	#3
120	3712.56	455 nm	#3
110	3587.89	455 nm	#3
100	3441.79	455 nm	#3
90	3364.38	455 nm	#3
80	3313.66	455 nm	#3
70	3201.95	455 nm	#3
60	3103.82	455 nm	#3
50	2949.68	455 nm	#3
40	2707.89	455 nm	#3
30	2350.28	455 nm	#3
20	1803.3	455 nm	#3
10	1067.56	455 nm	#3
0	139.27	455 nm	#3
-10	-1000.86	455 nm	#3
-20	-2335.89	455 nm	#3
-30	-3835.88	455 nm	#3
-40	-5488.33	455 nm	#3
-50	-7243.93	455 nm	#3
-60	-9094.13	455 nm	#3
-70	-11022.5	455 nm	#3
-80	-13019.4	455 nm	#3
-90	-15047.1	455 nm	#3
-100	-17184.1	455 nm	#3
-110	-19359	455 nm	#3
-120	-21605	455 nm	#3
-130	-23865.4	455 nm	#3
-140	-26203.6	455 nm	#3
-150	-28590.9	455 nm	#3
-160	-30913	455 nm	#3
-170	-33310.1	455 nm	#3
-180	-35639.1	455 nm	#3
-190	-38139.7	455 nm	#3
-200	-40650.4	455 nm	#3
200	32242.2	365 nm	#3
190	30217.8	365 nm	#3
180	28491.8	365 nm	#3
170	26937.6	365 nm	#3
160	25607.9	365 nm	#3
150	24462.6	365 nm	#3
140	23509.3	365 nm	#3
130	22560.6	365 nm	#3
120	21672.9	365 nm	#3
110	20708.9	365 nm	#3
100	19734	365 nm	#3
90	18630.7	365 nm	#3
80	17278.2	365 nm	#3
70	15788.2	365 nm	#3
60	14079.7	365 nm	#3
50	12199.7	365 nm	#3
40	10138.4	365 nm	#3
30	7940.58	365 nm	#3
20	5611.42	365 nm	#3
10	3203.4	365 nm	#3
0	725.62	365 nm	#3
-10	-1806.89	365 nm	#3
-20	-4374.99	365 nm	#3
-30	-6982.34	365 nm	#3
-40	-9601.77	365 nm	#3
-50	-12278.1	365 nm	#3
-60	-14919	365 nm	#3
-70	-17612	365 nm	#3
-80	-20339	365 nm	#3
-90	-23085.9	365 nm	#3
-100	-25794.1	365 nm	#3
-110	-28596.4	365 nm	#3
-120	-31432.5	365 nm	#3
-130	-34242.1	365 nm	#3
-140	-37046.5	365 nm	#3
-150	-40051.2	365 nm	#3
-160	-42749.2	365 nm	#3
-170	-45753.1	365 nm	#3
-180	-48680	365 nm	#3
-190	-51491.8	365 nm	#3
-200	-54315.4	365 nm	#3
200	2265.45	530 nm	#4
190	2054.28	530 nm	#4
180	1905.86	530 nm	#4
170	1766.2	530 nm	#4
160	1648.23	530 nm	#4
150	1574.31	530 nm	#4
140	1490.43	530 nm	#4
130	1409.02	530 nm	#4
120	1375.66	530 nm	#4
110	1307.85	530 nm	#4
100	1242.14	530 nm	#4
90	1190.92	530 nm	#4
80	1162.51	530 nm	#4
70	1113.09	530 nm	#4
60	1075.57	530 nm	#4
50	1011.72	530 nm	#4
40	915.446	530 nm	#4
30	793.667	530 nm	#4
20	620.364	530 nm	#4
10	373.643	530 nm	#4
0	46.3047	530 nm	#4
-10	-369.124	530 nm	#4
-20	-866.367	530 nm	#4
-30	-1446.53	530 nm	#4
-40	-2113.12	530 nm	#4
-50	-2839.82	530 nm	#4
-60	-3603.74	530 nm	#4
-70	-4414.18	530 nm	#4
-80	-5240.37	530 nm	#4
-90	-6134.51	530 nm	#4
-100	-7033.65	530 nm	#4
-110	-7959.3	530 nm	#4
-120	-8903.11	530 nm	#4
-130	-9824.05	530 nm	#4
-140	-10743	530 nm	#4
-150	-11725.9	530 nm	#4
-160	-12744.5	530 nm	#4
-170	-13680.1	530 nm	#4
-180	-14688.7	530 nm	#4
-190	-15624.5	530 nm	#4
-200	-16762.4	530 nm	#4
200	5946.29	405 nm	#4
190	5414.01	405 nm	#4
180	5059.49	405 nm	#4
170	4708.61	405 nm	#4
160	4496.35	405 nm	#4
150	4273.46	405 nm	#4
140	4077.72	405 nm	#4
130	3901	405 nm	#4
120	3755.76	405 nm	#4
110	3623.41	405 nm	#4
100	3506.26	405 nm	#4
90	3412.01	405 nm	#4
80	3301.57	405 nm	#4
70	3164.3	405 nm	#4
60	2982.98	405 nm	#4
50	2733.54	405 nm	#4
40	2417.26	405 nm	#4
30	2003.52	405 nm	#4
20	1480.41	405 nm	#4
10	844.679	405 nm	#4
0	128.073	405 nm	#4
-10	-673.817	405 nm	#4
-20	-1548.71	405 nm	#4
-30	-2474.87	405 nm	#4
-40	-3436.43	405 nm	#4
-50	-4442.4	405 nm	#4
-60	-5455.69	405 nm	#4
-70	-6540.62	405 nm	#4
-80	-7585.81	405 nm	#4
-90	-8681.5	405 nm	#4
-100	-9794.14	405 nm	#4
-110	-10873.4	405 nm	#4
-120	-12003.8	405 nm	#4
-130	-13180.8	405 nm	#4
-140	-14349.4	405 nm	#4
-150	-15568.4	405 nm	#4
-160	-16703.2	405 nm	#4
-170	-17818.5	405 nm	#4
-180	-19053.4	405 nm	#4
-190	-20244.4	405 nm	#4
-200	-21520.4	405 nm	#4
200	3949.01	455 nm	#4
190	3601.56	455 nm	#4
180	3348.79	455 nm	#4
170	3137.89	455 nm	#4
160	2946.97	455 nm	#4
150	2752.42	455 nm	#4
140	2587.96	455 nm	#4
130	2465.97	455 nm	#4
120	2354.49	455 nm	#4
110	2281.18	455 nm	#4
100	2191.15	455 nm	#4
90	2103.07	455 nm	#4
80	2041.72	455 nm	#4
70	2010.4	455 nm	#4
60	1911.67	455 nm	#4
50	1793.02	455 nm	#4
40	1633.82	455 nm	#4
30	1394.72	455 nm	#4
20	1060.73	455 nm	#4
10	624.417	455 nm	#4
0	83.3496	455 nm	#4
-10	-564.355	455 nm	#4
-20	-1319.19	455 nm	#4
-30	-2143.25	455 nm	#4
-40	-3075.85	455 nm	#4
-50	-4031.05	455 nm	#4
-60	-5078.88	455 nm	#4
-70	-6155.88	455 nm	#4
-80	-7254.44	455 nm	#4
-90	-8379.94	455 nm	#4
-100	-9514.51	455 nm	#4
-110	-10707.2	455 nm	#4
-120	-11903.5	455 nm	#4
-130	-13109.2	455 nm	#4
-140	-14373.9	455 nm	#4
-150	-15548	455 nm	#4
-160	-16789.7	455 nm	#4
-170	-18015.7	455 nm	#4
-180	-19340.1	455 nm	#4
-190	-20533.7	455 nm	#4
-200	-21951.1	455 nm	#4
200	16859.2	365 nm	#4
190	15700.6	365 nm	#4
180	14811	365 nm	#4
170	14055.6	365 nm	#4
160	13329.9	365 nm	#4
150	12715.9	365 nm	#4
140	12138.2	365 nm	#4
130	11693.4	365 nm	#4
120	11230.2	365 nm	#4
110	10716.3	365 nm	#4
100	10194.6	365 nm	#4
90	9619.48	365 nm	#4
80	8994.87	365 nm	#4
70	8269.61	365 nm	#4
60	7387.74	365 nm	#4
50	6407.59	365 nm	#4
40	5336.88	365 nm	#4
30	4178.58	365 nm	#4
20	2958.25	365 nm	#4
10	1678.04	365 nm	#4
0	372.317	365 nm	#4
-10	-959.834	365 nm	#4
-20	-2309.61	365 nm	#4
-30	-3665.94	365 nm	#4
-40	-5025.45	365 nm	#4
-50	-6399.31	365 nm	#4
-60	-7761.85	365 nm	#4
-70	-9124.35	365 nm	#4
-80	-10506.9	365 nm	#4
-90	-11894.7	365 nm	#4
-100	-13309.7	365 nm	#4
-110	-14717	365 nm	#4
-120	-16142	365 nm	#4
-130	-17526.6	365 nm	#4
-140	-18934.6	365 nm	#4
-150	-20324.3	365 nm	#4
-160	-21751	365 nm	#4
-170	-23329.3	365 nm	#4
-180	-24963.4	365 nm	#4
-190	-26228.2	365 nm	#4
-200	-27850.6	365 nm	#4
200	5959.59	530 nm	#5
190	5344.46	530 nm	#5
180	4972.18	530 nm	#5
170	4695.26	530 nm	#5
160	4405.42	530 nm	#5
150	4132.44	530 nm	#5
140	3959.84	530 nm	#5
130	3863.57	530 nm	#5
120	3687.32	530 nm	#5
110	3539.22	530 nm	#5
100	3447.57	530 nm	#5
90	3351.84	530 nm	#5
80	3242.76	530 nm	#5
70	3144.28	530 nm	#5
60	3058.75	530 nm	#5
50	2919.63	530 nm	#5
40	2684.22	530 nm	#5
30	2333.42	530 nm	#5
20	1811.32	530 nm	#5
10	1086.91	530 nm	#5
0	128.095	530 nm	#5
-10	-1088.57	530 nm	#5
-20	-2549.22	530 nm	#5
-30	-4233.61	530 nm	#5
-40	-6119.68	530 nm	#5
-50	-8162.44	530 nm	#5
-60	-10310.7	530 nm	#5
-70	-12527.2	530 nm	#5
-80	-14833	530 nm	#5
-90	-17189.9	530 nm	#5
-100	-19613.9	530 nm	#5
-110	-22055.8	530 nm	#5
-120	-24607.9	530 nm	#5
-130	-27127.1	530 nm	#5
-140	-29794	530 nm	#5
-150	-32513.7	530 nm	#5
-160	-35176.8	530 nm	#5
-170	-37920.2	530 nm	#5
-180	-40732.3	530 nm	#5
-190	-43582.4	530 nm	#5
-200	-45171.2	530 nm	#5
200	13246.7	405 nm	#5
190	12341	405 nm	#5
180	11544.1	405 nm	#5
170	10840.3	405 nm	#5
160	10352.4	405 nm	#5
150	9940.23	405 nm	#5
140	9474.98	405 nm	#5
130	9113.71	405 nm	#5
120	8812.12	405 nm	#5
110	8572.09	405 nm	#5
100	8402.04	405 nm	#5
90	8168.97	405 nm	#5
80	7924.8	405 nm	#5
70	7656.66	405 nm	#5
60	7249.18	405 nm	#5
50	6700.87	405 nm	#5
40	5914.21	405 nm	#5
30	4881.97	405 nm	#5
20	3592.47	405 nm	#5
10	2057.26	405 nm	#5
0	301.774	405 nm	#5
-10	-1652.07	405 nm	#5
-20	-3783.81	405 nm	#5
-30	-6054.23	405 nm	#5
-40	-8423.29	405 nm	#5
-50	-10845.8	405 nm	#5
-60	-13341.3	405 nm	#5
-70	-15920.7	405 nm	#5
-80	-18515.2	405 nm	#5
-90	-21121.5	405 nm	#5
-100	-23796.6	405 nm	#5
-110	-26554.7	405 nm	#5
-120	-29295.4	405 nm	#5
-130	-32131.5	405 nm	#5
-140	-34977	405 nm	#5
-150	-37889.1	405 nm	#5
-160	-40856.2	405 nm	#5
-170	-43789.2	405 nm	#5
-180	-46737	405 nm	#5
-190	-49603.7	405 nm	#5
-200	-52683.4	405 nm	#5
200	8126.75	455 nm	#5
190	7427.06	455 nm	#5
180	6915.17	455 nm	#5
170	6475.4	455 nm	#5
160	6049.24	455 nm	#5
150	5695.86	455 nm	#5
140	5402.36	455 nm	#5
130	5206.63	455 nm	#5
120	5001.17	455 nm	#5
110	4899.68	455 nm	#5
100	4725.08	455 nm	#5
90	4610.37	455 nm	#5
80	4578.42	455 nm	#5
70	4515.46	455 nm	#5
60	4363.83	455 nm	#5
50	4131.36	455 nm	#5
40	3783.98	455 nm	#5
30	3231.92	455 nm	#5
20	2464.72	455 nm	#5
10	1460.84	455 nm	#5
0	175.8	455 nm	#5
-10	-1382.66	455 nm	#5
-20	-3192.18	455 nm	#5
-30	-5203.8	455 nm	#5
-40	-7388.4	455 nm	#5
-50	-9689.89	455 nm	#5
-60	-12096.5	455 nm	#5
-70	-14586.7	455 nm	#5
-80	-17180.9	455 nm	#5
-90	-19789.7	455 nm	#5
-100	-22416.6	455 nm	#5
-110	-25148.4	455 nm	#5
-120	-27923.6	455 nm	#5
-130	-30727.4	455 nm	#5
-140	-33501.8	455 nm	#5
-150	-36480.8	455 nm	#5
-160	-39386.5	455 nm	#5
-170	-42298.1	455 nm	#5
-180	-45292.6	455 nm	#5
-190	-48565.3	455 nm	#5
-200	-51621.9	455 nm	#5
200	37172.7	365 nm	#5
190	34764.6	365 nm	#5
180	32810.1	365 nm	#5
170	31257.3	365 nm	#5
160	29747.1	365 nm	#5
150	28660.7	365 nm	#5
140	27612.8	365 nm	#5
130	26554.2	365 nm	#5
120	25532.2	365 nm	#5
110	24489.8	365 nm	#5
100	23411.9	365 nm	#5
90	22197.2	365 nm	#5
80	20662.4	365 nm	#5
70	18955.1	365 nm	#5
60	16952.4	365 nm	#5
50	14692	365 nm	#5
40	12217.7	365 nm	#5
30	9543.49	365 nm	#5
20	6717.45	365 nm	#5
10	3812.55	365 nm	#5
0	834.266	365 nm	#5
-10	-2220.49	365 nm	#5
-20	-5309.54	365 nm	#5
-30	-8424.02	365 nm	#5
-40	-11550.7	365 nm	#5
-50	-14680	365 nm	#5
-60	-17834.3	365 nm	#5
-70	-20981.8	365 nm	#5
-80	-24200.1	365 nm	#5
-90	-27448.2	365 nm	#5
-100	-30672.7	365 nm	#5
-110	-34023.6	365 nm	#5
-120	-37374.3	365 nm	#5
-130	-40710	365 nm	#5
-140	-44020.5	365 nm	#5
-150	-47417.8	365 nm	#5
-160	-50894	365 nm	#5
-170	-54252	365 nm	#5
-180	-57673.6	365 nm	#5
-190	-60980.2	365 nm	#5
-200	-64345.8	365 nm	#5

## Sheet: Fig. 3c
Voltage (mV)	Gating efficiency Igate%
200	0.870338	530 nm single
190	0.866647	530 nm single
180	0.87938	530 nm single
170	0.895599	530 nm single
160	0.87858	530 nm single
150	0.883519	530 nm single
140	0.878304	530 nm single
130	0.877916	530 nm single
120	0.861105	530 nm single
110	0.865464	530 nm single
100	0.85366	530 nm single
90	0.809068	530 nm single
80	0.776124	530 nm single
70	0.789439	530 nm single
60	0.777654	530 nm single
50	0.750941	530 nm single
40	0.733881	530 nm single
30	0.677675	530 nm single
20	0.669436	530 nm single
10	0.626736	530 nm single
-10	0.575013	530 nm single
-20	0.563321	530 nm single
-30	0.485602	530 nm single
-40	0.469868	530 nm single
-50	0.451808	530 nm single
-60	0.453633	530 nm single
-70	0.467058	530 nm single
-80	0.462058	530 nm single
-90	0.447304	530 nm single
-100	0.401385	530 nm single
-110	0.407688	530 nm single
-120	0.410815	530 nm single
-130	0.384078	530 nm single
-140	0.412611	530 nm single
-150	0.383178	530 nm single
-160	0.378695	530 nm single
-170	0.397322	530 nm single
-180	0.393534	530 nm single
-190	0.374532	530 nm single
-200	0.369239	530 nm single
200	0.865007	530 nm single
190	0.875097	530 nm single
180	0.890231	530 nm single
170	0.901654	530 nm single
160	0.908829	530 nm single
150	0.911075	530 nm single
140	0.931024	530 nm single
130	0.919458	530 nm single
120	0.920277	530 nm single
110	0.924336	530 nm single
100	0.933211	530 nm single
90	0.930157	530 nm single
80	0.930259	530 nm single
70	0.928137	530 nm single
60	0.928845	530 nm single
50	0.910974	530 nm single
40	0.90903	530 nm single
30	0.897824	530 nm single
20	0.881022	530 nm single
10	0.88644	530 nm single
-10	0.672091	530 nm single
-20	0.711055	530 nm single
-30	0.696116	530 nm single
-40	0.68531	530 nm single
-50	0.663191	530 nm single
-60	0.651501	530 nm single
-70	0.630742	530 nm single
-80	0.625452	530 nm single
-90	0.592463	530 nm single
-100	0.57297	530 nm single
-110	0.550937	530 nm single
-120	0.52418	530 nm single
-130	0.503673	530 nm single
-140	0.488612	530 nm single
-150	0.475976	530 nm single
-160	0.433871	530 nm single
-170	0.4129	530 nm single
-180	0.388885	530 nm single
-190	0.362819	530 nm single
-200	0.340708	530 nm single
200	0.933605	530 nm single
190	0.946531	530 nm single
180	0.953907	530 nm single
170	0.958828	530 nm single
160	0.965843	530 nm single
150	0.964852	530 nm single
140	0.966965	530 nm single
130	0.960858	530 nm single
120	0.955979	530 nm single
110	0.962882	530 nm single
100	0.9547	530 nm single
90	0.956086	530 nm single
80	0.955224	530 nm single
70	0.946293	530 nm single
60	0.942785	530 nm single
50	0.931015	530 nm single
40	0.928955	530 nm single
30	0.916262	530 nm single
20	0.892459	530 nm single
10	0.86928	530 nm single
-10	0.584037	530 nm single
-20	0.686604	530 nm single
-30	0.577565	530 nm single
-40	0.578909	530 nm single
-50	0.507147	530 nm single
-60	0.506664	530 nm single
-70	0.502696	530 nm single
-80	0.464184	530 nm single
-90	0.482767	530 nm single
-100	0.41345	530 nm single
-110	0.425313	530 nm single
-120	0.40754	530 nm single
-130	0.238978	530 nm single
-140	0.302208	530 nm single
-150	0.160072	530 nm single
-160	0.295409	530 nm single
-170	0.369635	530 nm single
-180	0.259539	530 nm single
-190	0.24828	530 nm single
-200	0.219865	530 nm single
200	0.818293	530 nm multiple
190	0.821255	530 nm multiple
180	0.826398	530 nm multiple
170	0.826042	530 nm multiple
160	0.828416	530 nm multiple
150	0.827584	530 nm multiple
140	0.828508	530 nm multiple
130	0.826228	530 nm multiple
120	0.825775	530 nm multiple
110	0.824739	530 nm multiple
100	0.820069	530 nm multiple
90	0.813384	530 nm multiple
80	0.804718	530 nm multiple
70	0.794179	530 nm multiple
60	0.77904	530 nm multiple
50	0.75934	530 nm multiple
40	0.736538	530 nm multiple
30	0.710149	530 nm multiple
20	0.677026	530 nm multiple
10	0.642992	530 nm multiple
-10	0.56594	530 nm multiple
-20	0.524066	530 nm multiple
-30	0.48291	530 nm multiple
-40	0.446942	530 nm multiple
-50	0.41559	530 nm multiple
-60	0.385249	530 nm multiple
-70	0.360922	530 nm multiple
-80	0.340018	530 nm multiple
-90	0.321586	530 nm multiple
-100	0.303635	530 nm multiple
-110	0.291158	530 nm multiple
-120	0.275839	530 nm multiple
-130	0.258925	530 nm multiple
-140	0.248675	530 nm multiple
-150	0.239613	530 nm multiple
-160	0.228101	530 nm multiple
-170	0.218119	530 nm multiple
-180	0.210867	530 nm multiple
-190	0.199291	530 nm multiple
-200	0.191389	530 nm multiple
200	0.567316	405 nm multiple
190	0.572834	405 nm multiple
180	0.57941	405 nm multiple
170	0.579464	405 nm multiple
160	0.579807	405 nm multiple
150	0.569392	405 nm multiple
140	0.582742	405 nm multiple
130	0.576354	405 nm multiple
120	0.575647	405 nm multiple
110	0.568679	405 nm multiple
100	0.560635	405 nm multiple
90	0.549039	405 nm multiple
80	0.534715	405 nm multiple
70	0.520633	405 nm multiple
60	0.498252	405 nm multiple
50	0.477116	405 nm multiple
40	0.448976	405 nm multiple
30	0.419984	405 nm multiple
20	0.391118	405 nm multiple
10	0.361738	405 nm multiple
-10	0.299837	405 nm multiple
-20	0.271309	405 nm multiple
-30	0.248022	405 nm multiple
-40	0.228033	405 nm multiple
-50	0.21314	405 nm multiple
-60	0.197966	405 nm multiple
-70	0.186768	405 nm multiple
-80	0.179434	405 nm multiple
-90	0.167173	405 nm multiple
-100	0.160892	405 nm multiple
-110	0.153133	405 nm multiple
-120	0.147688	405 nm multiple
-130	0.140195	405 nm multiple
-140	0.137933	405 nm multiple
-150	0.132556	405 nm multiple
-160	0.124679	405 nm multiple
-170	0.11913	405 nm multiple
-180	0.117998	405 nm multiple
-190	0.114216	405 nm multiple
-200	0.105749	405 nm multiple
200	0.782512	455 nm multiple
190	0.782044	455 nm multiple
180	0.789759	455 nm multiple
170	0.790054	455 nm multiple
160	0.791416	455 nm multiple
150	0.789511	455 nm multiple
140	0.793016	455 nm multiple
130	0.791802	455 nm multiple
120	0.789284	455 nm multiple
110	0.786827	455 nm multiple
100	0.777991	455 nm multiple
90	0.772638	455 nm multiple
80	0.76149	455 nm multiple
70	0.746902	455 nm multiple
60	0.727465	455 nm multiple
50	0.703075	455 nm multiple
40	0.669503	455 nm multiple
30	0.635596	455 nm multiple
20	0.59964	455 nm multiple
10	0.561179	455 nm multiple
-10	0.473823	455 nm multiple
-20	0.434051	455 nm multiple
-30	0.396487	455 nm multiple
-40	0.36	455 nm multiple
-50	0.334387	455 nm multiple
-60	0.306851	455 nm multiple
-70	0.289412	455 nm multiple
-80	0.272094	455 nm multiple
-90	0.251706	455 nm multiple
-100	0.238318	455 nm multiple
-110	0.225102	455 nm multiple
-120	0.215543	455 nm multiple
-130	0.202075	455 nm multiple
-140	0.196429	455 nm multiple
-150	0.1829	455 nm multiple
-160	0.174054	455 nm multiple
-170	0.167085	455 nm multiple
-180	0.158742	455 nm multiple
-190	0.150769	455 nm multiple
-200	0.140584	455 nm multiple
200	0.80981	530 nm multiple
190	0.81242	530 nm multiple
180	0.815336	530 nm multiple
170	0.816318	530 nm multiple
160	0.817932	530 nm multiple
150	0.818122	530 nm multiple
140	0.820809	530 nm multiple
130	0.821123	530 nm multiple
120	0.817808	530 nm multiple
110	0.816669	530 nm multiple
100	0.810889	530 nm multiple
90	0.803935	530 nm multiple
80	0.786646	530 nm multiple
70	0.774354	530 nm multiple
60	0.756512	530 nm multiple
50	0.73622	530 nm multiple
40	0.714452	530 nm multiple
30	0.689008	530 nm multiple
20	0.670036	530 nm multiple
10	0.658155	530 nm multiple
-10	0.41006	530 nm multiple
-20	0.437622	530 nm multiple
-30	0.421023	530 nm multiple
-40	0.39585	530 nm multiple
-50	0.376316	530 nm multiple
-60	0.353115	530 nm multiple
-70	0.334691	530 nm multiple
-80	0.322896	530 nm multiple
-90	0.30446	530 nm multiple
-100	0.294526	530 nm multiple
-110	0.287402	530 nm multiple
-120	0.260535	530 nm multiple
-130	0.25561	530 nm multiple
-140	0.250346	530 nm multiple
-150	0.239371	530 nm multiple
-160	0.234884	530 nm multiple
-170	0.208908	530 nm multiple
-180	0.198607	530 nm multiple
-190	0.211052	530 nm multiple
-200	0.201051	530 nm multiple
200	0.738813	455 nm multiple
190	0.742494	455 nm multiple
180	0.748483	455 nm multiple
170	0.755086	455 nm multiple
160	0.761277	455 nm multiple
150	0.758852	455 nm multiple
140	0.755683	455 nm multiple
130	0.75267	455 nm multiple
120	0.751906	455 nm multiple
110	0.746129	455 nm multiple
100	0.739213	455 nm multiple
90	0.727846	455 nm multiple
80	0.70915	455 nm multiple
70	0.691874	455 nm multiple
60	0.673458	455 nm multiple
50	0.647534	455 nm multiple
40	0.621066	455 nm multiple
30	0.59307	455 nm multiple
20	0.575064	455 nm multiple
10	0.569664	455 nm multiple
-10	0.333411	455 nm multiple
-20	0.366245	455 nm multiple
-30	0.350008	455 nm multiple
-40	0.336865	455 nm multiple
-50	0.324022	455 nm multiple
-60	0.304044	455 nm multiple
-70	0.293144	455 nm multiple
-80	0.285681	455 nm multiple
-90	0.265344	455 nm multiple
-100	0.253623	455 nm multiple
-110	0.244641	455 nm multiple
-120	0.227775	455 nm multiple
-130	0.224124	455 nm multiple
-140	0.221676	455 nm multiple
-150	0.207978	455 nm multiple
-160	0.211275	455 nm multiple
-170	0.177149	455 nm multiple
-180	0.171673	455 nm multiple
-190	0.18721	455 nm multiple
-200	0.180091	455 nm multiple
200	0.531515	405 nm multiple
190	0.530218	405 nm multiple
180	0.539152	405 nm multiple
170	0.543761	405 nm multiple
160	0.546777	405 nm multiple
150	0.546824	405 nm multiple
140	0.544281	405 nm multiple
130	0.54701	405 nm multiple
120	0.545499	405 nm multiple
110	0.537838	405 nm multiple
100	0.532417	405 nm multiple
90	0.523037	405 nm multiple
80	0.505342	405 nm multiple
70	0.48601	405 nm multiple
60	0.466798	405 nm multiple
50	0.444984	405 nm multiple
40	0.420366	405 nm multiple
30	0.398214	405 nm multiple
20	0.380813	405 nm multiple
10	0.372472	405 nm multiple
-10	0.189729	405 nm multiple
-20	0.220213	405 nm multiple
-30	0.213553	405 nm multiple
-40	0.207087	405 nm multiple
-50	0.197249	405 nm multiple
-60	0.190516	405 nm multiple
-70	0.186381	405 nm multiple
-80	0.18118	405 nm multiple
-90	0.17588	405 nm multiple
-100	0.170235	405 nm multiple
-110	0.161081	405 nm multiple
-120	0.143599	405 nm multiple
-130	0.142975	405 nm multiple
-140	0.14546	405 nm multiple
-150	0.143059	405 nm multiple
-160	0.134097	405 nm multiple
-170	0.128305	405 nm multiple
-180	0.120941	405 nm multiple
-190	0.121257	405 nm multiple
-200	0.105904	405 nm multiple
200	0.862382	530 nm multiple
190	0.86544	530 nm multiple
180	0.870016	530 nm multiple
170	0.872448	530 nm multiple
160	0.873956	530 nm multiple
150	0.876807	530 nm multiple
140	0.878695	530 nm multiple
130	0.88037	530 nm multiple
120	0.88207	530 nm multiple
110	0.883404	530 nm multiple
100	0.880273	530 nm multiple
90	0.87757	530 nm multiple
80	0.870998	530 nm multiple
70	0.864008	530 nm multiple
60	0.853116	530 nm multiple
50	0.8389	530 nm multiple
40	0.822082	530 nm multiple
30	0.801571	530 nm multiple
20	0.779488	530 nm multiple
10	0.764684	530 nm multiple
-10	0.582434	530 nm multiple
-20	0.593403	530 nm multiple
-30	0.573435	530 nm multiple
-40	0.550478	530 nm multiple
-50	0.531188	530 nm multiple
-60	0.510837	530 nm multiple
-70	0.493592	530 nm multiple
-80	0.477552	530 nm multiple
-90	0.464612	530 nm multiple
-100	0.450411	530 nm multiple
-110	0.43845	530 nm multiple
-120	0.428856	530 nm multiple
-130	0.418576	530 nm multiple
-140	0.405738	530 nm multiple
-150	0.39947	530 nm multiple
-160	0.387703	530 nm multiple
-170	0.382368	530 nm multiple
-180	0.375226	530 nm multiple
-190	0.36678	530 nm multiple
-200	0.360228	530 nm multiple
200	0.68724	405 nm multiple
190	0.6906	405 nm multiple
180	0.690664	405 nm multiple
170	0.688434	405 nm multiple
160	0.690331	405 nm multiple
150	0.693163	405 nm multiple
140	0.698869	405 nm multiple
130	0.697481	405 nm multiple
120	0.694069	405 nm multiple
110	0.691414	405 nm multiple
100	0.683264	405 nm multiple
90	0.67312	405 nm multiple
80	0.657063	405 nm multiple
70	0.638742	405 nm multiple
60	0.614706	405 nm multiple
50	0.592242	405 nm multiple
40	0.567398	405 nm multiple
30	0.545728	405 nm multiple
20	0.52692	405 nm multiple
10	0.52271	405 nm multiple
-10	0.336949	405 nm multiple
-20	0.366072	405 nm multiple
-30	0.364902	405 nm multiple
-40	0.353748	405 nm multiple
-50	0.345839	405 nm multiple
-60	0.33537	405 nm multiple
-70	0.326678	405 nm multiple
-80	0.319078	405 nm multiple
-90	0.312764	405 nm multiple
-100	0.301554	405 nm multiple
-110	0.296243	405 nm multiple
-120	0.290182	405 nm multiple
-130	0.283717	405 nm multiple
-140	0.278149	405 nm multiple
-150	0.277116	405 nm multiple
-160	0.268004	405 nm multiple
-170	0.265494	405 nm multiple
-180	0.263088	405 nm multiple
-190	0.259025	405 nm multiple
-200	0.252609	405 nm multiple
200	0.807729	455 nm multiple
190	0.814073	455 nm multiple
180	0.815202	455 nm multiple
170	0.818478	455 nm multiple
160	0.823853	455 nm multiple
150	0.824595	455 nm multiple
140	0.827202	455 nm multiple
130	0.829061	455 nm multiple
120	0.828701	455 nm multiple
110	0.826746	455 nm multiple
100	0.825591	455 nm multiple
90	0.819418	455 nm multiple
80	0.808217	455 nm multiple
70	0.797194	455 nm multiple
60	0.779553	455 nm multiple
50	0.758218	455 nm multiple
40	0.732907	455 nm multiple
30	0.704016	455 nm multiple
20	0.678637	455 nm multiple
10	0.666743	455 nm multiple
-10	0.44609	455 nm multiple
-20	0.466082	455 nm multiple
-30	0.45063	455 nm multiple
-40	0.428404	455 nm multiple
-50	0.410012	455 nm multiple
-60	0.390433	455 nm multiple
-70	0.374152	455 nm multiple
-80	0.359882	455 nm multiple
-90	0.348211	455 nm multiple
-100	0.333799	455 nm multiple
-110	0.323027	455 nm multiple
-120	0.312653	455 nm multiple
-130	0.30304	455 nm multiple
-140	0.292683	455 nm multiple
-150	0.286143	455 nm multiple
-160	0.276877	455 nm multiple
-170	0.27196	455 nm multiple
-180	0.26789	455 nm multiple
-190	0.259306	455 nm multiple
-200	0.251586	455 nm multiple
200	0.865626	530 nm multiple
190	0.869159	530 nm multiple
180	0.871321	530 nm multiple
170	0.874342	530 nm multiple
160	0.876351	530 nm multiple
150	0.876194	530 nm multiple
140	0.877212	530 nm multiple
130	0.879503	530 nm multiple
120	0.877503	530 nm multiple
110	0.877957	530 nm multiple
100	0.878158	530 nm multiple
90	0.876197	530 nm multiple
80	0.870759	530 nm multiple
70	0.8654	530 nm multiple
60	0.854412	530 nm multiple
50	0.842105	530 nm multiple
40	0.828468	530 nm multiple
30	0.810063	530 nm multiple
20	0.790294	530 nm multiple
10	0.777334	530 nm multiple
-10	0.61543	530 nm multiple
-20	0.624886	530 nm multiple
-30	0.605413	530 nm multiple
-40	0.579517	530 nm multiple
-50	0.556231	530 nm multiple
-60	0.535712	530 nm multiple
-70	0.51622	530 nm multiple
-80	0.501245	530 nm multiple
-90	0.484266	530 nm multiple
-100	0.47154	530 nm multiple
-110	0.459177	530 nm multiple
-120	0.448452	530 nm multiple
-130	0.439478	530 nm multiple
-140	0.432629	530 nm multiple
-150	0.423061	530 nm multiple
-160	0.414073	530 nm multiple
-170	0.413607	530 nm multiple
-180	0.411591	530 nm multiple
-190	0.404286	530 nm multiple
-200	0.39813	530 nm multiple
200	0.647297	405 nm multiple
190	0.655172	405 nm multiple
180	0.658395	405 nm multiple
170	0.665002	405 nm multiple
160	0.662687	405 nm multiple
150	0.663929	405 nm multiple
140	0.66406	405 nm multiple
130	0.666393	405 nm multiple
120	0.665566	405 nm multiple
110	0.661879	405 nm multiple
100	0.656069	405 nm multiple
90	0.645302	405 nm multiple
80	0.632949	405 nm multiple
70	0.617358	405 nm multiple
60	0.596226	405 nm multiple
50	0.573391	405 nm multiple
40	0.547065	405 nm multiple
30	0.520525	405 nm multiple
20	0.499565	405 nm multiple
10	0.496628	405 nm multiple
-10	0.297986	405 nm multiple
-20	0.329448	405 nm multiple
-30	0.324902	405 nm multiple
-40	0.316195	405 nm multiple
-50	0.3058	405 nm multiple
-60	0.297115	405 nm multiple
-70	0.283169	405 nm multiple
-80	0.278017	405 nm multiple
-90	0.270138	405 nm multiple
-100	0.264136	405 nm multiple
-110	0.261166	405 nm multiple
-120	0.256365	405 nm multiple
-130	0.247957	405 nm multiple
-140	0.24216	405 nm multiple
-150	0.233997	405 nm multiple
-160	0.232071	405 nm multiple
-170	0.236217	405 nm multiple
-180	0.236747	405 nm multiple
-190	0.228145	405 nm multiple
-200	0.227291	405 nm multiple
200	0.765766	455 nm multiple
190	0.77061	455 nm multiple
180	0.773898	455 nm multiple
170	0.776752	455 nm multiple
160	0.77892	455 nm multiple
150	0.783546	455 nm multiple
140	0.786793	455 nm multiple
130	0.789115	455 nm multiple
120	0.790343	455 nm multiple
110	0.78713	455 nm multiple
100	0.785069	455 nm multiple
90	0.781374	455 nm multiple
80	0.773013	455 nm multiple
70	0.756893	455 nm multiple
60	0.741237	455 nm multiple
50	0.720173	455 nm multiple
40	0.693863	455 nm multiple
30	0.66622	455 nm multiple
20	0.641434	455 nm multiple
10	0.627889	455 nm multiple
-10	0.412029	455 nm multiple
-20	0.428827	455 nm multiple
-30	0.415361	455 nm multiple
-40	0.387945	455 nm multiple
-50	0.370081	455 nm multiple
-60	0.345661	455 nm multiple
-70	0.325335	455 nm multiple
-80	0.309554	455 nm multiple
-90	0.29549	455 nm multiple
-100	0.285146	455 nm multiple
-110	0.272461	455 nm multiple
-120	0.262576	455 nm multiple
-130	0.252038	455 nm multiple
-140	0.240867	455 nm multiple
-150	0.235002	455 nm multiple
-160	0.228097	455 nm multiple
-170	0.227764	455 nm multiple
-180	0.225261	455 nm multiple
-190	0.217114	455 nm multiple
-200	0.211827	455 nm multiple
200	0.839678	530 nm multiple
190	0.846267	530 nm multiple
180	0.848456	530 nm multiple
170	0.849787	530 nm multiple
160	0.851904	530 nm multiple
150	0.855815	530 nm multiple
140	0.856594	530 nm multiple
130	0.854502	530 nm multiple
120	0.855581	530 nm multiple
110	0.855482	530 nm multiple
100	0.852743	530 nm multiple
90	0.848997	530 nm multiple
80	0.84306	530 nm multiple
70	0.834119	530 nm multiple
60	0.819568	530 nm multiple
50	0.801278	530 nm multiple
40	0.7803	530 nm multiple
30	0.755496	530 nm multiple
20	0.730356	530 nm multiple
10	0.714913	530 nm multiple
-10	0.509762	530 nm multiple
-20	0.51988	530 nm multiple
-30	0.497436	530 nm multiple
-40	0.47019	530 nm multiple
-50	0.443976	530 nm multiple
-60	0.421862	530 nm multiple
-70	0.402952	530 nm multiple
-80	0.387069	530 nm multiple
-90	0.373733	530 nm multiple
-100	0.360542	530 nm multiple
-110	0.351749	530 nm multiple
-120	0.341583	530 nm multiple
-130	0.333651	530 nm multiple
-140	0.323179	530 nm multiple
-150	0.314315	530 nm multiple
-160	0.308822	530 nm multiple
-170	0.301035	530 nm multiple
-180	0.293744	530 nm multiple
-190	0.285301	530 nm multiple
-200	0.297993	530 nm multiple
200	0.643646	405 nm multiple
190	0.645013	405 nm multiple
180	0.648155	405 nm multiple
170	0.653193	405 nm multiple
160	0.651985	405 nm multiple
150	0.653176	405 nm multiple
140	0.656863	405 nm multiple
130	0.656788	405 nm multiple
120	0.654862	405 nm multiple
110	0.649973	405 nm multiple
100	0.641121	405 nm multiple
90	0.631983	405 nm multiple
80	0.616463	405 nm multiple
70	0.596063	405 nm multiple
60	0.57238	405 nm multiple
50	0.54391	405 nm multiple
40	0.51593	405 nm multiple
30	0.48845	405 nm multiple
20	0.465204	405 nm multiple
10	0.460398	405 nm multiple
-10	0.25599	405 nm multiple
-20	0.287357	405 nm multiple
-30	0.281313	405 nm multiple
-40	0.270756	405 nm multiple
-50	0.261188	405 nm multiple
-60	0.251927	405 nm multiple
-70	0.241213	405 nm multiple
-80	0.234913	405 nm multiple
-90	0.230494	405 nm multiple
-100	0.224176	405 nm multiple
-110	0.21952	405 nm multiple
-120	0.216163	405 nm multiple
-130	0.210723	405 nm multiple
-140	0.205438	405 nm multiple
-150	0.200952	405 nm multiple
-160	0.197229	405 nm multiple
-170	0.192856	405 nm multiple
-180	0.189629	405 nm multiple
-190	0.186561	405 nm multiple
-200	0.181245	405 nm multiple
200	0.781378	455 nm multiple
190	0.786361	455 nm multiple
180	0.789237	455 nm multiple
170	0.792836	455 nm multiple
160	0.796644	455 nm multiple
150	0.801266	455 nm multiple
140	0.804353	455 nm multiple
130	0.803924	455 nm multiple
120	0.804123	455 nm multiple
110	0.79993	455 nm multiple
100	0.798176	455 nm multiple
90	0.7923	455 nm multiple
80	0.778418	455 nm multiple
70	0.76178	455 nm multiple
60	0.742583	455 nm multiple
50	0.718802	455 nm multiple
40	0.690287	455 nm multiple
30	0.661348	455 nm multiple
20	0.633086	455 nm multiple
10	0.616833	455 nm multiple
-10	0.377316	455 nm multiple
-20	0.398784	455 nm multiple
-30	0.382266	455 nm multiple
-40	0.360351	455 nm multiple
-50	0.339927	455 nm multiple
-60	0.321728	455 nm multiple
-70	0.304792	455 nm multiple
-80	0.290047	455 nm multiple
-90	0.279015	455 nm multiple
-100	0.269167	455 nm multiple
-110	0.260854	455 nm multiple
-120	0.252868	455 nm multiple
-130	0.245213	455 nm multiple
-140	0.238949	455 nm multiple
-150	0.230651	455 nm multiple
-160	0.226107	455 nm multiple
-170	0.22034	455 nm multiple
-180	0.214674	455 nm multiple
-190	0.203589	455 nm multiple
-200	0.197742	455 nm multiple

## Sheet: Fig. 3d
Voltage (mV)		Rectification ratio
200	365 nm single	1.45229
190	365 nm single	1.50958
180	365 nm single	1.49034
170	365 nm single	1.44156
160	365 nm single	1.45586
150	365 nm single	1.43808
140	365 nm single	1.45249
130	365 nm single	1.35527
120	365 nm single	1.36034
110	365 nm single	1.28232
100	365 nm single	1.20835
90	365 nm single	1.21366
80	365 nm single	1.20194
70	365 nm single	1.06276
60	365 nm single	1.06284
50	365 nm single	1.00477
40	365 nm single	1.02925
30	365 nm single	0.99307
20	365 nm single	0.966261
10	365 nm single	0.943587
200	530 nm single	7.06485
190	530 nm single	7.08044
180	530 nm single	7.49329
170	530 nm single	8.32168
160	530 nm single	7.44961
150	530 nm single	7.6153
140	530 nm single	7.01074
130	530 nm single	6.83743
120	530 nm single	5.77047
110	530 nm single	5.64558
100	530 nm single	4.94284
90	530 nm single	3.51322
80	530 nm single	2.88807
70	530 nm single	2.68992
60	530 nm single	2.61168
50	530 nm single	2.21154
40	530 nm single	2.05036
30	530 nm single	1.58484
20	530 nm single	1.27644
10	530 nm single	1.07434
200	530 nm single	6.91362
190	530 nm single	7.32153
180	530 nm single	7.66873
170	530 nm single	7.91413
160	530 nm single	7.96034
150	530 nm single	7.30653
140	530 nm single	8.95981
130	530 nm single	7.22476
120	530 nm single	6.72507
110	530 nm single	6.37068
100	530 nm single	6.7234
90	530 nm single	5.92604
80	530 nm single	5.32329
70	530 nm single	4.67608
60	530 nm single	4.30709
50	530 nm single	3.22285
40	530 nm single	2.92738
30	530 nm single	2.32853
20	530 nm single	1.67924
10	530 nm single	1.26223
200	365 nm single	1.4156
190	365 nm single	1.4352
180	365 nm single	1.37747
170	365 nm single	1.32571
160	365 nm single	1.28195
150	365 nm single	1.23989
140	365 nm single	1.20849
130	365 nm single	1.17241
120	365 nm single	1.12677
110	365 nm single	1.07342
100	365 nm single	1.05156
90	365 nm single	1.01559
80	365 nm single	0.991196
70	365 nm single	0.910029
60	365 nm single	0.8794
50	365 nm single	0.851873
40	365 nm single	0.846243
30	365 nm single	0.782929
20	365 nm single	0.691455
10	365 nm single	0.437129
200	365 nm single	2.58485
190	365 nm single	2.63473
180	365 nm single	2.40482
170	365 nm single	2.47582
160	365 nm single	2.34812
150	365 nm single	1.79413
140	365 nm single	1.88272
130	365 nm single	1.60345
120	365 nm single	1.8208
110	365 nm single	1.652
100	365 nm single	1.46225
90	365 nm single	1.31266
80	365 nm single	1.18189
70	365 nm single	1.08992
60	365 nm single	1.00422
50	365 nm single	0.933991
40	365 nm single	0.844945
30	365 nm single	0.796332
20	365 nm single	0.711173
10	365 nm single	0.51195
200	365 nm single	1.21119
190	365 nm single	1.33403
180	365 nm single	1.41191
170	365 nm single	1.4765
160	365 nm single	1.5704
150	365 nm single	1.53001
140	365 nm single	1.55781
130	365 nm single	1.60371
120	365 nm single	1.57223
110	365 nm single	1.52374
100	365 nm single	1.48275
90	365 nm single	1.40554
80	365 nm single	1.34832
70	365 nm single	1.26814
60	365 nm single	1.24148
50	365 nm single	1.17243
40	365 nm single	1.08859
30	365 nm single	1.034
20	365 nm single	0.954055
10	365 nm single	0.814102
150	530 nm single	3.34174
140	530 nm single	3.65127
130	530 nm single	3.69722
120	530 nm single	3.72628
110	530 nm single	3.68999
100	530 nm single	3.58431
90	530 nm single	3.50325
80	530 nm single	3.28388
70	530 nm single	3.12101
60	530 nm single	2.76414
50	530 nm single	2.34987
40	530 nm single	2.08683
30	530 nm single	1.72235
20	530 nm single	1.41089
10	530 nm single	1.03936
150	365 nm single	1.30901
140	365 nm single	1.32645
130	365 nm single	1.33733
120	365 nm single	1.33646
110	365 nm single	1.32419
100	365 nm single	1.30066
90	365 nm single	1.28197
80	365 nm single	1.25652
70	365 nm single	1.22815
60	365 nm single	1.2497
50	365 nm single	1.13997
40	365 nm single	1.11055
30	365 nm single	1.07177
20	365 nm single	1.02478
10	365 nm single	0.958175
150	530 nm single	9.80683
140	530 nm single	6.84576
130	530 nm single	5.70506
120	530 nm single	6.29208
110	530 nm single	10.0222
100	530 nm single	8.37569
90	530 nm single	8.54448
80	530 nm single	4.09702
70	530 nm single	5.41036
60	530 nm single	4.84643
50	530 nm single	3.71907
40	530 nm single	2.8873
30	530 nm single	2.00964
20	530 nm single	1.50212
10	530 nm single	0.987339
150	365 nm single	1.05251
140	365 nm single	1.26196
130	365 nm single	1.02565
120	365 nm single	1.21742
110	365 nm single	1.22445
100	365 nm single	1.10304
90	365 nm single	1.02026
80	365 nm single	1.04125
70	365 nm single	1.15281
60	365 nm single	1.08808
50	365 nm single	0.951558
40	365 nm single	1.06747
30	365 nm single	1.03636
20	365 nm single	0.983104
10	365 nm single	0.888234
150	530 nm single	7.84245
140	530 nm single	8.92243
130	530 nm single	8.23062
120	530 nm single	8.91535
110	530 nm single	8.2385
100	530 nm single	7.96019
90	530 nm single	7.78448
80	530 nm single	6.20548
70	530 nm single	4.80967
60	530 nm single	3.79426
50	530 nm single	3.18618
40	530 nm single	2.43765
30	530 nm single	1.93284
20	530 nm single	1.42955
10	530 nm single	1.03615
150	365 nm single	0.974302
140	365 nm single	0.995701
130	365 nm single	0.977116
120	365 nm single	0.950691
110	365 nm single	0.926757
100	365 nm single	0.882332
90	365 nm single	0.856176
80	365 nm single	0.841687
70	365 nm single	0.787819
60	365 nm single	0.885867
50	365 nm single	0.896957
40	365 nm single	0.915568
30	365 nm single	0.928635
20	365 nm single	0.928634
10	365 nm single	0.911267
200	365 nm multiple	1.79031
190	365 nm multiple	1.82101
180	365 nm multiple	1.82221
170	365 nm multiple	1.81496
160	365 nm multiple	1.80308
150	365 nm multiple	1.77883
140	365 nm multiple	1.73148
130	365 nm multiple	1.67685
120	365 nm multiple	1.61873
110	365 nm multiple	1.54315
100	365 nm multiple	1.47788
90	365 nm multiple	1.40904
80	365 nm multiple	1.34412
70	365 nm multiple	1.27462
60	365 nm multiple	1.21783
50	365 nm multiple	1.16365
40	365 nm multiple	1.11911
30	365 nm multiple	1.08251
20	365 nm multiple	1.05071
10	365 nm multiple	1.0173
200	530 nm multiple	7.96703
190	530 nm multiple	8.15743
180	530 nm multiple	8.28313
170	530 nm multiple	8.15764
160	530 nm multiple	8.11146
150	530 nm multiple	7.84497
140	530 nm multiple	7.58579
130	530 nm multiple	7.15115
120	530 nm multiple	6.72821
110	530 nm multiple	6.24123
100	530 nm multiple	5.71965
90	530 nm multiple	5.12237
80	530 nm multiple	4.54263
70	530 nm multiple	3.95771
60	530 nm multiple	3.38822
50	530 nm multiple	2.82578
40	530 nm multiple	2.34923
30	530 nm multiple	1.93118
20	530 nm multiple	1.54833
10	530 nm multiple	1.23686
200	530 nm multiple	5.33516
190	530 nm multiple	5.48365
180	530 nm multiple	5.63809
170	530 nm multiple	5.62948
160	530 nm multiple	5.54359
150	530 nm multiple	5.46777
140	530 nm multiple	5.4165
130	530 nm multiple	5.21875
120	530 nm multiple	4.93102
110	530 nm multiple	4.65193
100	530 nm multiple	4.30625
90	530 nm multiple	3.9513
80	530 nm multiple	3.40837
70	530 nm multiple	3.05492
60	530 nm multiple	2.64103
50	530 nm multiple	2.2566
40	530 nm multiple	1.90209
30	530 nm multiple	1.56035
20	530 nm multiple	1.26174
10	530 nm multiple	0.902992
200	365 nm multiple	1.27004
190	365 nm multiple	1.30379
180	365 nm multiple	1.29918
170	365 nm multiple	1.3071
160	365 nm multiple	1.31916
150	365 nm multiple	1.30743
140	365 nm multiple	1.29471
130	365 nm multiple	1.25407
120	365 nm multiple	1.21493
110	365 nm multiple	1.19681
100	365 nm multiple	1.15434
90	365 nm multiple	1.11383
80	365 nm multiple	1.07397
70	365 nm multiple	1.03611
60	365 nm multiple	0.994087
50	365 nm multiple	0.954405
40	365 nm multiple	0.899008
30	365 nm multiple	0.838129
20	365 nm multiple	0.740298
10	365 nm multiple	0.523246
200	530 nm multiple	7.83153
190	530 nm multiple	8.01888
180	530 nm multiple	8.2123
170	530 nm multiple	8.2244
160	530 nm multiple	8.10948
150	530 nm multiple	7.9811
140	530 nm multiple	7.71979
130	530 nm multiple	7.37671
120	530 nm multiple	7.02395
110	530 nm multiple	6.65062
100	530 nm multiple	6.00001
90	530 nm multiple	5.41874
80	530 nm multiple	4.76735
70	530 nm multiple	4.15397
60	530 nm multiple	3.52879
50	530 nm multiple	2.92876
40	530 nm multiple	2.39284
30	530 nm multiple	1.89029
20	530 nm multiple	1.43759
10	530 nm multiple	1.00091
200	365 nm multiple	1.6846
190	365 nm multiple	1.70403
180	365 nm multiple	1.70857
170	365 nm multiple	1.69848
160	365 nm multiple	1.66938
150	365 nm multiple	1.63724
140	365 nm multiple	1.57582
130	365 nm multiple	1.51779
120	365 nm multiple	1.45031
110	365 nm multiple	1.38088
100	365 nm multiple	1.30709
90	365 nm multiple	1.23913
80	365 nm multiple	1.17715
70	365 nm multiple	1.11552
60	365 nm multiple	1.05961
50	365 nm multiple	1.00642
40	365 nm multiple	0.947069
30	365 nm multiple	0.879324
20	365 nm multiple	0.779658
10	365 nm multiple	0.564055
200	530 nm multiple	7.39917
190	530 nm multiple	7.60585
180	530 nm multiple	7.70713
170	530 nm multiple	7.74549
160	530 nm multiple	7.73221
150	530 nm multiple	7.44827
140	530 nm multiple	7.20796
130	530 nm multiple	6.97228
120	530 nm multiple	6.47188
110	530 nm multiple	6.08581
100	530 nm multiple	5.66253
90	530 nm multiple	5.15107
80	530 nm multiple	4.50782
70	530 nm multiple	3.96568
60	530 nm multiple	3.35054
50	530 nm multiple	2.80691
40	530 nm multiple	2.30829
30	530 nm multiple	1.82259
20	530 nm multiple	1.39655
10	530 nm multiple	0.987906
200	365 nm multiple	1.65195
190	365 nm multiple	1.67052
180	365 nm multiple	1.68547
170	365 nm multiple	1.65978
160	365 nm multiple	1.63174
150	365 nm multiple	1.59833
140	365 nm multiple	1.55992
130	365 nm multiple	1.49885
120	365 nm multiple	1.43738
110	365 nm multiple	1.37333
100	365 nm multiple	1.30556
90	365 nm multiple	1.23652
80	365 nm multiple	1.1681
70	365 nm multiple	1.10336
60	365 nm multiple	1.05064
50	365 nm multiple	0.998708
40	365 nm multiple	0.941645
30	365 nm multiple	0.877319
20	365 nm multiple	0.780734
10	365 nm multiple	0.571997
200	530 nm multiple	7.57959
190	530 nm multiple	8.15469
180	530 nm multiple	8.19205
170	530 nm multiple	8.07628
160	530 nm multiple	7.9849
150	530 nm multiple	7.86792
140	530 nm multiple	7.52403
130	530 nm multiple	7.02125
120	530 nm multiple	6.67366
110	530 nm multiple	6.23183
100	530 nm multiple	5.6892
90	530 nm multiple	5.12849
80	530 nm multiple	4.57419
70	530 nm multiple	3.98411
60	530 nm multiple	3.37088
50	530 nm multiple	2.79571
40	530 nm multiple	2.27987
30	530 nm multiple	1.81433
20	530 nm multiple	1.40738
10	530 nm multiple	1.00153
200	365 nm multiple	1.731
190	365 nm multiple	1.75409
180	365 nm multiple	1.7578
170	365 nm multiple	1.73566
160	365 nm multiple	1.71089
150	365 nm multiple	1.65445
140	365 nm multiple	1.5942
130	365 nm multiple	1.53309
120	365 nm multiple	1.46381
110	365 nm multiple	1.38929
100	365 nm multiple	1.31013
90	365 nm multiple	1.23656
80	365 nm multiple	1.17122
70	365 nm multiple	1.10693
60	365 nm multiple	1.05202
50	365 nm multiple	0.999185
40	365 nm multiple	0.94541
30	365 nm multiple	0.882697
20	365 nm multiple	0.79041
10	365 nm multiple	0.582416
